# Supplementary material for: catena-Poly[[diiodidocadmium(II)]-μ-4,4′-di-4-pyridyl-2,2′-disulfanediyldipyrimidine]
Source: Acta Crystallogr Sect E Struct Rep Online. 2009 Dec 4;66(Pt 1):m1. doi: 10.1107/S1600536809051162 (PMC2980057; doi:10.1107/S1600536809051162)
Supplement: Supplementary file 1 [file e-66-000m1-sup1.cif]

##############################################################################
###                                                                        ###
###        Electronic paper (Acta Crystallographica Section E)             ###
###                                                                        ###
##############################################################################
#                                                                            #
# This CIF contains the data in a paper accepted for publication in Acta     #
# Crystallographica Section E. It conforms to the requirements of Notes      #
# for Authors for Section E, and has been peer reviewed under the auspices   #
# of the IUCr Commission on Journals.                                        #
#                                                                            #
# Full details of the Crystallographic Information File format               #
# are given in the paper "The Crystallographic Information File (CIF):       #
# a New Standard Archive File for Crystallography" by S. R. Hall, F. H.      #
# Allen and I. D. Brown [Acta Cryst. (1991), A47, 655-685].                  #
#                                                                            #
# The current version of the core CIF dictionary is obtainable from          #
# ftp://ftp.iucr.org/pub/cif_core.dic. The current version number is 2.4.    #
#                                                                            #
# Software is freely available for graphical display of the structure(s) in  #
# this CIF.  For information consult the CIF home page http://www.iucr.org/  #
# cif/home.html                                                              #
#                                                                            #
# This file may be used for bona fide research purposes within the           #
# scientific community so long as proper attribution is given to the journal # 
# article from which it was obtained.                                        #
#                                                                            #
##############################################################################
                                             
data_I
_audit_creation_method     SHELXL-97
_chemical_name_systematic
;
<i>catena</i>-Poly[[diiodidocadmium(II)]-\m-4,4'-di-4-pyridyl-2,2'-
disulfanediyldipyrimidine]
;
_chemical_name_common     ?
_chemical_formula_moiety     'C18 H12 Cd I2 N6 S2'
_chemical_formula_sum     'C18 H12 Cd I2 N6 S2'
_chemical_formula_iupac     '[Cd I2 (C18 H12 N6 S2)]'
_chemical_formula_weight     742.69
_chemical_melting_point     ?
_symmetry_cell_setting     Triclinic
_symmetry_space_group_name_H-M     'P -1'
_symmetry_space_group_name_Hall     '-P 1'
loop_
    _symmetry_equiv_pos_as_xyz
    'x, y, z'
    '-x, -y, -z'
_cell_length_a     10.0145(7)
_cell_length_b     10.7294(8)
_cell_length_c     11.7217(9)
_cell_angle_alpha     93.1330(10)
_cell_angle_beta     109.8860(10)
_cell_angle_gamma     97.7260(10)
_cell_volume     1166.81(15)
_cell_formula_units_Z     2
_cell_measurement_reflns_used     4037
_cell_measurement_theta_min     2.26
_cell_measurement_theta_max     25.50
_cell_measurement_temperature     298(2)
_exptl_crystal_description     block
_exptl_crystal_colour     colourless
_exptl_crystal_size_max     0.20
_exptl_crystal_size_mid     0.15
_exptl_crystal_size_min     0.12
_exptl_crystal_density_diffrn     2.114
_exptl_crystal_density_meas     ?
_exptl_crystal_density_method     'not measured'
_exptl_crystal_F_000     696
_exptl_absorpt_coefficient_mu     3.777
_exptl_absorpt_correction_type     'multi-scan'
_exptl_absorpt_process_details     '(SADABS; Bruker, 2001)'
_exptl_absorpt_correction_T_min     1.9
_exptl_absorpt_correction_T_max     28.9
_exptl_special_details
;
;
_diffrn_ambient_temperature     298(2)
_diffrn_radiation_type     MoK\a
_diffrn_radiation_wavelength     0.71073
_diffrn_radiation_source     'fine-focus sealed tube'
_diffrn_radiation_monochromator     graphite
_diffrn_measurement_device_type     'Bruker APEXII CCD area-detector'
_diffrn_measurement_method     '\f and \w scans'
_diffrn_detector_area_resol_mean     ?
_diffrn_reflns_number     5935
_diffrn_reflns_av_R_equivalents     0.0152
_diffrn_reflns_av_sigmaI/netI     0.0338
_diffrn_reflns_theta_min     1.86
_diffrn_reflns_theta_max     25.00
_diffrn_reflns_theta_full     25.00
_diffrn_measured_fraction_theta_max     0.984
_diffrn_measured_fraction_theta_full     0.984
_diffrn_reflns_limit_h_min     -7
_diffrn_reflns_limit_h_max     11
_diffrn_reflns_limit_k_min     -12
_diffrn_reflns_limit_k_max     12
_diffrn_reflns_limit_l_min     -13
_diffrn_reflns_limit_l_max     13
_diffrn_standards_number     ?
_diffrn_standards_interval_count     ?
_diffrn_standards_interval_time     ?
_diffrn_standards_decay_%     ?
_refine_special_details
;
Refinement of <i>F</i>^2^ against ALL reflections. The weighted <i>R</i>-factor
<i>wR</i> and goodness of fit <i>S</i> are based on <i>F</i>^2^, conventional
<i>R</i>-factors <i>R</i> are based on <i>F</i>, with <i>F</i> set to zero for
negative <i>F</i>^2^. The threshold expression of <i>F</i>^2^ >
\s(<i>F</i>^2^) is used only for calculating <i>R</i>-factors(gt) <i>etc</i>.
and is not relevant to the choice of reflections for refinement.
<i>R</i>-factors based on <i>F</i>^2^ are statistically about twice as large
as those based on <i>F</i>, and <i>R</i>- factors based on ALL data will be
even larger.
;
_reflns_number_total     4037
_reflns_number_gt     3073
_reflns_threshold_expression     I>2sigma(I)
_refine_ls_structure_factor_coef     Fsqd
_refine_ls_matrix_type     full
_refine_ls_R_factor_all     0.0433
_refine_ls_R_factor_gt     0.0273
_refine_ls_wR_factor_gt     0.0528
_refine_ls_wR_factor_ref     0.0572
_refine_ls_goodness_of_fit_ref     0.988
_refine_ls_restrained_S_all     0.988
_refine_ls_number_reflns     4037
_refine_ls_number_parameters     262
_refine_ls_number_restraints     0
_refine_ls_hydrogen_treatment     constr
_refine_ls_weighting_scheme     calc
_refine_ls_weighting_details
                 'calc w=1/[\s^2^(Fo^2^)+(0.0238P)^2^] where P=(Fo^2^+2Fc^2^)/3'
_atom_sites_solution_hydrogens     geom
_atom_sites_solution_primary     direct
_atom_sites_solution_secondary     difmap
_refine_ls_shift/su_max     0.001
_refine_ls_shift/su_mean     0.000
_refine_diff_density_max     0.350
_refine_diff_density_min     -0.351
_refine_ls_extinction_method     none
_refine_ls_extinction_coef     ?
loop_
    _atom_type_symbol
    _atom_type_description
    _atom_type_scat_dispersion_real
    _atom_type_scat_dispersion_imag
    _atom_type_scat_source
    'C' 'C' 0.0033 0.0016
                         'International Tables Vol C Tables 4.2.6.8 and 6.1.1.4'
    'H' 'H' 0.0000 0.0000
                         'International Tables Vol C Tables 4.2.6.8 and 6.1.1.4'
    'Cd' 'Cd' -0.8075 1.2024
                         'International Tables Vol C Tables 4.2.6.8 and 6.1.1.4'
    'I' 'I' -0.4742 1.8119
                         'International Tables Vol C Tables 4.2.6.8 and 6.1.1.4'
    'N' 'N' 0.0061 0.0033
                         'International Tables Vol C Tables 4.2.6.8 and 6.1.1.4'
    'S' 'S' 0.1246 0.1234
                         'International Tables Vol C Tables 4.2.6.8 and 6.1.1.4'
_computing_data_collection     'APEX2 (Bruker, 2007)'
_computing_cell_refinement     'SAINT-Plus (Bruker, 2007)'
_computing_data_reduction     'SAINT-Plus (Bruker, 2007)'
_computing_structure_solution     'SHELXS97 (Sheldrick, 2008)'
_computing_structure_refinement     'SHELXL97 (Sheldrick, 2008)'
_computing_molecular_graphics     'SHELXTL (Sheldrick, 2008)'
_computing_publication_material     'SHELXTL (Sheldrick, 2008)'
loop_
    _atom_site_type_symbol
    _atom_site_label
    _atom_site_fract_x
    _atom_site_fract_y
    _atom_site_fract_z
    _atom_site_U_iso_or_equiv
    _atom_site_adp_type
    _atom_site_calc_flag
    _atom_site_refinement_flags
    _atom_site_occupancy
    _atom_site_disorder_assembly
    _atom_site_disorder_group
    I I2 1.04050(3) 0.30244(3) -0.04759(3) 0.06234(11) Uani d . 1 . .
    I I1 0.58853(3) 0.01728(3) -0.20478(3) 0.07768(13) Uani d . 1 . .
    Cd Cd1 0.80005(3) 0.17348(3) -0.02843(3) 0.05367(11) Uani d . 1 . .
    S S1 0.66738(13) 0.72678(11) 0.58132(11) 0.0647(3) Uani d . 1 . .
    S S2 0.83801(13) 0.63432(12) 0.62502(11) 0.0666(3) Uani d . 1 . .
    N N1 0.6891(4) 0.3069(3) 0.0542(3) 0.0487(9) Uani d . 1 . .
    N N2 0.6043(3) 0.5841(3) 0.3679(3) 0.0466(8) Uani d . 1 . .
    N N3 0.4190(4) 0.6770(3) 0.4080(4) 0.0593(10) Uani d . 1 . .
    C C6 0.5105(4) 0.5314(3) 0.2591(4) 0.0426(10) Uani d . 1 . .
    C C4 0.7136(4) 0.4798(4) 0.2009(4) 0.0526(11) Uani d . 1 . .
    H H4A 0.7736 0.5465 0.2565 0.063 Uiso calc R 1 . .
    C C9 0.5529(4) 0.6526(4) 0.4357(4) 0.0508(11) Uani d . 1 . .
    C C8 0.3282(5) 0.6238(4) 0.2986(5) 0.0618(13) Uani d . 1 . .
    H H8A 0.2334 0.6379 0.2739 0.074 Uiso calc R 1 . .
    C C3 0.7684(4) 0.4046(4) 0.1332(4) 0.0523(11) Uani d . 1 . .
    H H3B 0.8655 0.4238 0.1437 0.063 Uiso calc R 1 . .
    C C5 0.5695(4) 0.4544(3) 0.1849(4) 0.0423(10) Uani d . 1 . .
    C C2 0.5492(5) 0.2843(4) 0.0378(4) 0.0632(13) Uani d . 1 . .
    H H2B 0.4911 0.2178 -0.0191 0.076 Uiso calc R 1 . .
    C C1 0.4868(5) 0.3542(4) 0.1005(4) 0.0606(13) Uani d . 1 . .
    H H1A 0.3889 0.3343 0.0864 0.073 Uiso calc R 1 . .
    C C7 0.3683(4) 0.5492(4) 0.2207(4) 0.0530(11) Uani d . 1 . .
    H H7A 0.3026 0.5122 0.1454 0.064 Uiso calc R 1 . .
    N N5 0.9147(3) 0.7871(3) 0.4735(3) 0.0474(8) Uani d . 1 . .
    C C13 1.0157(4) 0.8354(4) 0.4271(4) 0.0493(11) Uani d . 1 . .
    C C14 0.9704(4) 0.9207(4) 0.3321(4) 0.0459(10) Uani d . 1 . .
    C C10 0.9551(5) 0.7070(4) 0.5546(4) 0.0571(12) Uani d . 1 . .
    N N4 1.0789(5) 0.6629(4) 0.5948(4) 0.0815(13) Uani d . 1 . .
    C C18 1.0671(4) 0.9895(4) 0.2893(4) 0.0548(12) Uani d . 1 . .
    H H18A 1.1651 0.9878 0.3252 0.066 Uiso calc R 1 . .
    C C15 0.8267(5) 0.9313(4) 0.2767(5) 0.0637(13) Uani d . 1 . .
    H H15A 0.7576 0.8889 0.3036 0.076 Uiso calc R 1 . .
    C C12 1.1494(5) 0.7979(5) 0.4649(5) 0.0737(14) Uani d . 1 . .
    H H12A 1.2198 0.8306 0.4345 0.088 Uiso calc R 1 . .
    C C11 1.1754(6) 0.7115(6) 0.5484(5) 0.0934(18) Uani d . 1 . .
    H H11A 1.2650 0.6856 0.5736 0.112 Uiso calc R 1 . .
    C C17 1.0191(5) 1.0597(4) 0.1950(5) 0.0566(12) Uani d . 1 . .
    H H17A 1.0864 1.1044 0.1676 0.068 Uiso calc R 1 . .
    N N6 0.8813(4) 1.0678(3) 0.1399(3) 0.0537(9) Uani d . 1 . .
    C C16 0.7870(5) 1.0040(4) 0.1829(5) 0.0697(14) Uani d . 1 . .
    H H16A 0.6900 1.0097 0.1470 0.084 Uiso calc R 1 . .
loop_
    _atom_site_aniso_label
    _atom_site_aniso_U_11
    _atom_site_aniso_U_22
    _atom_site_aniso_U_33
    _atom_site_aniso_U_12
    _atom_site_aniso_U_13
    _atom_site_aniso_U_23
    I2 0.04535(17) 0.0650(2) 0.0747(2) -0.00692(14) 0.02573(16) -0.00033(16)
    I1 0.04633(19) 0.0866(2) 0.0967(3) -0.00948(16) 0.03348(19) -0.0232(2)
    Cd1 0.04412(19) 0.05401(19) 0.0674(3) 0.00516(14) 0.02683(18) 0.00403(16)
    S1 0.0556(7) 0.0817(8) 0.0595(9) 0.0022(6) 0.0296(7) -0.0090(7)
    S2 0.0583(8) 0.0876(9) 0.0536(9) 0.0064(6) 0.0201(6) 0.0158(7)
    N1 0.043(2) 0.051(2) 0.053(2) 0.0078(17) 0.0185(18) 0.0044(18)
    N2 0.0358(19) 0.053(2) 0.053(2) 0.0038(16) 0.0198(18) 0.0010(17)
    N3 0.048(2) 0.063(2) 0.073(3) 0.0126(19) 0.028(2) 0.005(2)
    C6 0.036(2) 0.040(2) 0.053(3) 0.0036(18) 0.017(2) 0.009(2)
    C4 0.043(2) 0.056(3) 0.056(3) 0.003(2) 0.016(2) -0.002(2)
    C9 0.043(3) 0.053(2) 0.059(3) 0.003(2) 0.024(2) 0.007(2)
    C8 0.042(3) 0.066(3) 0.085(4) 0.019(2) 0.028(3) 0.014(3)
    C3 0.032(2) 0.066(3) 0.059(3) 0.002(2) 0.020(2) 0.005(2)
    C5 0.037(2) 0.044(2) 0.049(3) 0.0089(18) 0.019(2) 0.010(2)
    C2 0.043(3) 0.063(3) 0.076(4) -0.003(2) 0.020(3) -0.019(3)
    C1 0.041(2) 0.064(3) 0.074(4) 0.002(2) 0.021(2) -0.008(3)
    C7 0.043(3) 0.059(3) 0.053(3) 0.009(2) 0.011(2) 0.004(2)
    N5 0.0379(19) 0.061(2) 0.042(2) 0.0099(16) 0.0132(17) 0.0014(18)
    C13 0.045(2) 0.055(2) 0.050(3) 0.007(2) 0.021(2) -0.009(2)
    C14 0.038(2) 0.054(2) 0.047(3) 0.0098(19) 0.018(2) -0.004(2)
    C10 0.045(3) 0.077(3) 0.050(3) 0.014(2) 0.016(2) 0.002(3)
    N4 0.066(3) 0.125(4) 0.070(3) 0.038(3) 0.033(3) 0.037(3)
    C18 0.036(2) 0.061(3) 0.068(4) 0.004(2) 0.022(2) 0.000(2)
    C15 0.040(3) 0.087(3) 0.075(4) 0.008(2) 0.031(3) 0.024(3)
    C12 0.047(3) 0.113(4) 0.076(4) 0.027(3) 0.033(3) 0.024(3)
    C11 0.059(3) 0.154(6) 0.087(5) 0.052(4) 0.034(3) 0.046(4)
    C17 0.043(3) 0.054(3) 0.077(4) 0.001(2) 0.029(3) 0.003(3)
    N6 0.046(2) 0.054(2) 0.069(3) 0.0120(17) 0.028(2) 0.0135(18)
    C16 0.038(3) 0.091(4) 0.092(4) 0.017(2) 0.033(3) 0.034(3)
_geom_special_details
;
All e.s.d.'s (except the e.s.d. in the dihedral angle between two l.s. planes)
are estimated using the full covariance matrix. The cell e.s.d.'s are taken
into account individually in the estimation of e.s.d.'s in distances, angles
and torsion angles; correlations between e.s.d.'s in cell parameters are only
used when they are defined by crystal symmetry. An approximate (isotropic)
treatment of cell e.s.d.'s is used for estimating e.s.d.'s involving l.s.
planes.
;
loop_
    _geom_bond_atom_site_label_1
    _geom_bond_atom_site_label_2
    _geom_bond_site_symmetry_2
    _geom_bond_distance
    _geom_bond_publ_flag
    I2 Cd1 . 2.6962(4) ?
    I1 Cd1 . 2.6938(5) ?
    Cd1 N1 . 2.287(3) ?
    Cd1 N6 1_545 2.290(4) ?
    S1 C9 . 1.771(4) ?
    S1 S2 . 2.0205(19) ?
    S2 C10 . 1.774(4) ?
    N1 C3 . 1.326(5) ?
    N1 C2 . 1.334(5) ?
    N2 C9 . 1.325(4) ?
    N2 C6 . 1.338(5) ?
    N3 C9 . 1.334(5) ?
    N3 C8 . 1.336(5) ?
    C6 C7 . 1.383(5) ?
    C6 C5 . 1.480(5) ?
    C4 C5 . 1.378(5) ?
    C4 C3 . 1.388(5) ?
    C4 H4A . 0.9300 ?
    C8 C7 . 1.376(5) ?
    C8 H8A . 0.9300 ?
    C3 H3B . 0.9300 ?
    C5 C1 . 1.381(5) ?
    C2 C1 . 1.367(5) ?
    C2 H2B . 0.9300 ?
    C1 H1A . 0.9300 ?
    C7 H7A . 0.9300 ?
    N5 C10 . 1.314(5) ?
    N5 C13 . 1.360(5) ?
    C13 C12 . 1.383(6) ?
    C13 C14 . 1.470(6) ?
    C14 C18 . 1.383(5) ?
    C14 C15 . 1.386(6) ?
    C10 N4 . 1.330(6) ?
    N4 C11 . 1.325(6) ?
    C18 C17 . 1.359(6) ?
    C18 H18A . 0.9300 ?
    C15 C16 . 1.362(6) ?
    C15 H15A . 0.9300 ?
    C12 C11 . 1.370(7) ?
    C12 H12A . 0.9300 ?
    C11 H11A . 0.9300 ?
    C17 N6 . 1.326(5) ?
    C17 H17A . 0.9300 ?
    N6 C16 . 1.343(5) ?
    N6 Cd1 1_565 2.290(4) ?
    C16 H16A . 0.9300 ?
loop_
    _geom_angle_atom_site_label_1
    _geom_angle_atom_site_label_2
    _geom_angle_atom_site_label_3
    _geom_angle_site_symmetry_1
    _geom_angle_site_symmetry_3
    _geom_angle
    _geom_angle_publ_flag
    N1 Cd1 N6 . 1_545 96.12(11) ?
    N1 Cd1 I1 . . 106.24(9) ?
    N6 Cd1 I1 1_545 . 108.88(8) ?
    N1 Cd1 I2 . . 109.95(8) ?
    N6 Cd1 I2 1_545 . 104.57(8) ?
    I1 Cd1 I2 . . 126.810(15) ?
    C9 S1 S2 . . 104.45(14) ?
    C10 S2 S1 . . 106.08(18) ?
    C3 N1 C2 . . 117.0(3) ?
    C3 N1 Cd1 . . 119.2(2) ?
    C2 N1 Cd1 . . 123.3(3) ?
    C9 N2 C6 . . 116.3(3) ?
    C9 N3 C8 . . 114.5(3) ?
    N2 C6 C7 . . 121.2(3) ?
    N2 C6 C5 . . 115.6(3) ?
    C7 C6 C5 . . 123.3(4) ?
    C5 C4 C3 . . 119.2(4) ?
    C5 C4 H4A . . 120.4 ?
    C3 C4 H4A . . 120.4 ?
    N2 C9 N3 . . 127.8(4) ?
    N2 C9 S1 . . 120.2(3) ?
    N3 C9 S1 . . 112.0(3) ?
    N3 C8 C7 . . 123.1(4) ?
    N3 C8 H8A . . 118.4 ?
    C7 C8 H8A . . 118.4 ?
    N1 C3 C4 . . 123.3(4) ?
    N1 C3 H3B . . 118.4 ?
    C4 C3 H3B . . 118.4 ?
    C4 C5 C1 . . 117.2(3) ?
    C4 C5 C6 . . 119.8(4) ?
    C1 C5 C6 . . 122.9(3) ?
    N1 C2 C1 . . 123.2(4) ?
    N1 C2 H2B . . 118.4 ?
    C1 C2 H2B . . 118.4 ?
    C2 C1 C5 . . 120.0(4) ?
    C2 C1 H1A . . 120.0 ?
    C5 C1 H1A . . 120.0 ?
    C8 C7 C6 . . 117.1(4) ?
    C8 C7 H7A . . 121.4 ?
    C6 C7 H7A . . 121.4 ?
    C10 N5 C13 . . 115.5(4) ?
    N5 C13 C12 . . 119.8(4) ?
    N5 C13 C14 . . 116.3(4) ?
    C12 C13 C14 . . 123.7(4) ?
    C18 C14 C15 . . 116.6(4) ?
    C18 C14 C13 . . 122.1(4) ?
    C15 C14 C13 . . 121.3(4) ?
    N5 C10 N4 . . 129.3(4) ?
    N5 C10 S2 . . 121.9(3) ?
    N4 C10 S2 . . 108.7(4) ?
    C11 N4 C10 . . 114.0(5) ?
    C17 C18 C14 . . 120.1(4) ?
    C17 C18 H18A . . 120.0 ?
    C14 C18 H18A . . 120.0 ?
    C16 C15 C14 . . 119.9(4) ?
    C16 C15 H15A . . 120.1 ?
    C14 C15 H15A . . 120.1 ?
    C11 C12 C13 . . 118.2(4) ?
    C11 C12 H12A . . 120.9 ?
    C13 C12 H12A . . 120.9 ?
    N4 C11 C12 . . 123.1(5) ?
    N4 C11 H11A . . 118.5 ?
    C12 C11 H11A . . 118.5 ?
    N6 C17 C18 . . 123.5(4) ?
    N6 C17 H17A . . 118.2 ?
    C18 C17 H17A . . 118.2 ?
    C17 N6 C16 . . 116.9(4) ?
    C17 N6 Cd1 . 1_565 123.1(3) ?
    C16 N6 Cd1 . 1_565 119.9(3) ?
    N6 C16 C15 . . 123.0(4) ?
    N6 C16 H16A . . 118.5 ?
    C15 C16 H16A . . 118.5 ?
loop_
    _geom_torsion_atom_site_label_1
    _geom_torsion_atom_site_label_2
    _geom_torsion_atom_site_label_3
    _geom_torsion_atom_site_label_4
    _geom_torsion_site_symmetry_1
    _geom_torsion_site_symmetry_2
    _geom_torsion_site_symmetry_3
    _geom_torsion_site_symmetry_4
    _geom_torsion
    _geom_torsion_publ_flag
    C9 S1 S2 C10 . . . . 84.1(2) ?
    N6 Cd1 N1 C3 1_545 . . . 76.8(3) ?
    I1 Cd1 N1 C3 . . . . -171.5(3) ?
    I2 Cd1 N1 C3 . . . . -31.2(3) ?
    N6 Cd1 N1 C2 1_545 . . . -95.6(4) ?
    I1 Cd1 N1 C2 . . . . 16.2(4) ?
    I2 Cd1 N1 C2 . . . . 156.5(3) ?
    C9 N2 C6 C7 . . . . 0.4(5) ?
    C9 N2 C6 C5 . . . . -179.5(3) ?
    C6 N2 C9 N3 . . . . -1.0(6) ?
    C6 N2 C9 S1 . . . . -180.0(3) ?
    C8 N3 C9 N2 . . . . 0.6(6) ?
    C8 N3 C9 S1 . . . . 179.6(3) ?
    S2 S1 C9 N2 . . . . -18.5(3) ?
    S2 S1 C9 N3 . . . . 162.4(3) ?
    C9 N3 C8 C7 . . . . 0.4(6) ?
    C2 N1 C3 C4 . . . . 2.3(6) ?
    Cd1 N1 C3 C4 . . . . -170.5(3) ?
    C5 C4 C3 N1 . . . . -1.2(6) ?
    C3 C4 C5 C1 . . . . -0.3(6) ?
    C3 C4 C5 C6 . . . . 178.2(4) ?
    N2 C6 C5 C4 . . . . -26.6(5) ?
    C7 C6 C5 C4 . . . . 153.5(4) ?
    N2 C6 C5 C1 . . . . 151.8(4) ?
    C7 C6 C5 C1 . . . . -28.1(6) ?
    C3 N1 C2 C1 . . . . -2.0(7) ?
    Cd1 N1 C2 C1 . . . . 170.5(4) ?
    N1 C2 C1 C5 . . . . 0.6(7) ?
    C4 C5 C1 C2 . . . . 0.6(6) ?
    C6 C5 C1 C2 . . . . -177.9(4) ?
    N3 C8 C7 C6 . . . . -1.0(6) ?
    N2 C6 C7 C8 . . . . 0.5(6) ?
    C5 C6 C7 C8 . . . . -179.6(4) ?
    C10 N5 C13 C12 . . . . 0.9(6) ?
    C10 N5 C13 C14 . . . . 177.3(3) ?
    N5 C13 C14 C18 . . . . 171.0(3) ?
    C12 C13 C14 C18 . . . . -12.8(6) ?
    N5 C13 C14 C15 . . . . -12.1(5) ?
    C12 C13 C14 C15 . . . . 164.2(4) ?
    C13 N5 C10 N4 . . . . -2.6(7) ?
    C13 N5 C10 S2 . . . . -180.0(3) ?
    S1 S2 C10 N5 . . . . -11.3(4) ?
    S1 S2 C10 N4 . . . . 170.8(3) ?
    N5 C10 N4 C11 . . . . 2.6(8) ?
    S2 C10 N4 C11 . . . . -179.7(4) ?
    C15 C14 C18 C17 . . . . -2.1(6) ?
    C13 C14 C18 C17 . . . . 175.0(4) ?
    C18 C14 C15 C16 . . . . 1.9(6) ?
    C13 C14 C15 C16 . . . . -175.2(4) ?
    N5 C13 C12 C11 . . . . 0.5(7) ?
    C14 C13 C12 C11 . . . . -175.7(4) ?
    C10 N4 C11 C12 . . . . -0.9(8) ?
    C13 C12 C11 N4 . . . . -0.4(9) ?
    C14 C18 C17 N6 . . . . 0.6(6) ?
    C18 C17 N6 C16 . . . . 1.2(6) ?
    C18 C17 N6 Cd1 . . . 1_565 -175.0(3) ?
    C17 N6 C16 C15 . . . . -1.4(7) ?
    Cd1 N6 C16 C15 1_565 . . . 174.9(4) ?
    C14 C15 C16 N6 . . . . -0.1(7) ?
data_global
_journal_date_recd_electronic     2009-11-20
_journal_date_accepted     2009-11-27
_journal_name_full     'Acta Crystallographica, Section E'
_journal_year     2010
_journal_volume     66
_journal_issue      1
_journal_page_first     m1
_journal_page_last     m1
_journal_paper_category     QM
_journal_coeditor_code     CV2663
_publ_contact_author_name     'Hai-Bin Zhu'
_publ_contact_author_address
;
a School of Chemistry and Chemical Engineering
b School of Material Science and
 Engineering
Southeast University
Nanjing 211189
People's Republic of China
;
_publ_contact_author_email     'zhuhaibin@seu.edu.cn'
_publ_contact_author_fax     ?
_publ_contact_author_phone     ?
_publ_section_title
;\
<i>catena</i>-Poly[[diiodidocadmium(II)]-\m-4,4'-di-4-pyridyl-2,2'-\
disulfanediyldipyrimidine]
;
loop_
    _publ_author_name
    _publ_author_footnote
    _publ_author_address
    'Zhu, Hai-Bin' .
;
School of Chemistry and Chemical Engineering,
Southeast University
Nanjing 211189
People's Republic of China
and School of Material Science and Engineering
Southeast University
Nanjing 211189
People's Republic of China
;
_publ_section_synopsis     .
