# Supplementary material for: catena-Poly[[diiodidocadmium(II)]-μ-4,4′-di-4-pyridyl-2,2′-disulfanediyldipyrimidine]
Source: Acta Crystallogr Sect E Struct Rep Online. 2009 Dec 4;66(Pt 1):m1. doi: 10.1107/S1600536809051162 (PMC2980057; doi:10.1107/S1600536809051162)
Supplement: Supplementary file 2 [file e-66-000m1-Isup2.hkl]

# 
# h,k,l, Fc-squared, Fo-squared, sigma(Fo-squared) and status flag 
# 
data_I
_shelx_title ' 1 in P1                     New: P-1' 
_shelx_refln_list_code          4 
_shelx_F_calc_maximum      298.97 
_exptl_crystal_F_000       656.00 
_reflns_d_resolution_high  0.8410 
 
loop_ 
 _symmetry_equiv_pos_as_xyz 
 'x, y, z' 
 '-x, -y, -z' 
 
_cell_length_a    10.0145 
_cell_length_b    10.7294 
_cell_length_c    11.7217 
_cell_angle_alpha  93.133 
_cell_angle_beta  109.886 
_cell_angle_gamma  97.726 
 
_shelx_F_squared_multiplier     1.000 
 
loop_ 
 _refln_index_h 
 _refln_index_k 
 _refln_index_l 
 _refln_F_squared_calc 
 _refln_F_squared_meas 
 _refln_F_squared_sigma 
 _refln_observed_status 
   1   0   0     2785.49     2902.30     49.40 o 
   2   0   0     4862.30     5176.20     54.37 o 
   3   0   0        8.32       17.51      8.04 o 
   4   0   0        0.68        8.53     18.53 o 
   5   0   0    15395.20    15598.91    469.31 o 
   6   0   0      105.27      102.65     14.31 o 
   7   0   0       35.40       79.39     21.17 o 
   8   0   0     3140.83     3272.81    100.57 o 
   9   0   0      256.46      280.53     41.46 o 
  10   0   0      154.98      164.96     37.93 o 
  11   0   0      673.93      700.43     61.75 o 
 -11   1   0      169.00      217.01     43.23 o 
 -10   1   0     1058.48     1177.68     73.22 o 
  -9   1   0     2256.96     2255.68     89.10 o 
  -8   1   0      564.88      526.65     50.28 o 
  -7   1   0     1956.20     1898.41     70.57 o 
  -6   1   0      732.33      688.47     28.67 o 
  -5   1   0    13625.73    14275.61    170.70 o 
  -4   1   0     8491.33     8756.31     93.89 o 
  -3   1   0     3601.43     3633.79     48.55 o 
  -2   1   0       41.64       62.45      7.49 o 
  -1   1   0     3498.71     3763.29     57.34 o 
   0   1   0     2566.72     2726.75     44.99 o 
   1   1   0     3074.51     3142.25     56.46 o 
   2   1   0      190.28      218.23     13.31 o 
   3   1   0    14507.44    14622.12    129.04 o 
   4   1   0    24930.27    24700.14    524.00 o 
   5   1   0     1411.46     1408.64     50.72 o 
   6   1   0     3428.08     3504.80     64.02 o 
   7   1   0      260.34      266.89     21.46 o 
   8   1   0     2251.33     2213.34     82.92 o 
   9   1   0     1192.55     1187.39     66.16 o 
  10   1   0      467.64      388.15     45.87 o 
 -11   2   0      301.87      261.12     48.52 o 
 -10   2   0      197.94      248.77     41.46 o 
  -9   2   0        0.35       -9.70     22.05 o 
  -8   2   0      173.27      235.54     34.40 o 
  -7   2   0       76.81       72.34     24.70 o 
  -6   2   0    13877.72    14200.04    148.32 o 
  -5   2   0       10.26       23.38     11.08 o 
  -4   2   0      123.88      134.97     18.53 o 
  -3   2   0     1343.54     1391.96     26.74 o 
  -2   2   0     2831.00     2905.12     36.11 o 
  -1   2   0    54571.89    52785.72    660.74 o 
   0   2   0     1899.22     2028.96     45.87 o 
   1   2   0     5021.80     5181.80     90.86 o 
   2   2   0     5564.00     5451.24     58.90 o 
   3   2   0       47.32       49.75      8.27 o 
   4   2   0    10398.96    10285.52    109.58 o 
   5   2   0     1708.97     1640.55     41.06 o 
   6   2   0       64.06       54.74     12.15 o 
   7   2   0     6789.50     7009.87    104.37 o 
   8   2   0     1574.88     1502.32     69.69 o 
   9   2   0       60.39       84.69     27.35 o 
  10   2   0      673.82      642.21     54.69 o 
 -11   3   0      518.25      539.00     60.87 o 
 -10   3   0     1253.54     1330.30     78.51 o 
  -9   3   0      565.58      554.88     51.17 o 
  -8   3   0      177.40      181.72     35.29 o 
  -7   3   0     1612.23     1721.97     70.57 o 
  -6   3   0     3333.12     3428.73     63.29 o 
  -5   3   0      502.82      502.83     23.96 o 
  -4   3   0     8787.80     9012.31     92.62 o 
  -3   3   0     1554.38     1632.45     29.94 o 
  -2   3   0    26547.92    27532.05    207.30 o 
  -1   3   0     1923.74     1950.45     50.28 o 
   0   3   0    20455.69    21182.33    160.17 o 
   1   3   0       46.11       56.63      4.08 o 
   2   3   0    12084.34    12107.14    108.52 o 
   3   3   0    17695.40    17411.60    153.56 o 
   4   3   0      365.58      342.47     18.41 o 
   5   3   0     1947.93     1897.76     75.42 o 
   6   3   0      394.16      404.08     24.80 o 
   7   3   0     1750.67     1656.50     50.83 o 
   8   3   0        2.31       -3.53     18.53 o 
   9   3   0      400.33      507.24     46.75 o 
  10   3   0       11.15       38.81     28.23 o 
 -11   4   0        2.62       41.46     32.64 o 
 -10   4   0       96.37       83.81     34.40 o 
  -9   4   0       56.32       49.40     27.35 o 
  -8   4   0        2.26       39.70     24.70 o 
  -7   4   0     6998.50     7166.66    146.44 o 
  -6   4   0     1696.63     1726.38     63.52 o 
  -5   4   0     1609.74     1664.54     40.58 o 
  -4   4   0      103.85      140.52     18.97 o 
  -3   4   0      626.22      646.56     21.51 o 
  -2   4   0    18920.82    19396.02    259.35 o 
  -1   4   0      412.65      385.29     14.16 o 
   0   4   0     3401.82     3499.32     58.66 o 
   1   4   0    13518.16    13493.36     88.81 o 
   2   4   0     1125.98     1180.98     26.67 o 
   3   4   0     5064.46     4921.73     81.60 o 
   4   4   0     2003.85     1942.10     42.59 o 
   5   4   0      356.75      361.21     21.17 o 
   6   4   0    12051.21    11908.62    175.11 o 
   7   4   0     2260.34     2238.44     59.77 o 
   8   4   0      182.24      154.74     21.82 o 
   9   4   0      548.07      550.47     50.28 o 
 -10   5   0      738.09      762.19     64.40 o 
  -9   5   0        0.08      -15.88     27.35 o 
  -8   5   0      590.48      587.52     53.81 o 
  -7   5   0      396.41      418.14     43.23 o 
  -6   5   0       34.86       35.29     19.41 o 
  -5   5   0     2184.07     2201.78     45.52 o 
  -4   5   0      991.17      975.01     29.62 o 
  -3   5   0    16076.00    16273.41    230.68 o 
  -2   5   0     1023.69     1024.19     44.11 o 
  -1   5   0     2034.90     2073.05     36.70 o 
   0   5   0      181.92      175.19     10.87 o 
   1   5   0     8048.81     7935.98     66.14 o 
   2   5   0     9046.24     8996.99     70.64 o 
   3   5   0      576.09      546.94     21.34 o 
   4   5   0     2601.43     2534.76     78.95 o 
   5   5   0     3281.53     3167.32     62.97 o 
   6   5   0     2729.70     2669.48     63.31 o 
   7   5   0      216.59      226.99     23.29 o 
   8   5   0      454.41      418.22     32.43 o 
 -10   6   0        1.10       23.82     33.52 o 
  -9   6   0       46.88       52.05     33.52 o 
  -8   6   0     1448.59     1423.80     73.22 o 
  -7   6   0      524.47      547.82     48.52 o 
  -6   6   0     2412.15     2418.88     76.75 o 
  -5   6   0      497.37      489.09     24.59 o 
  -4   6   0       82.80       81.72     12.78 o 
  -3   6   0     3665.41     3584.67     56.97 o 
  -2   6   0       24.10       25.62      7.34 o 
  -1   6   0      622.59      582.05     21.10 o 
   0   6   0    10626.99    10553.11    105.39 o 
   1   6   0      846.75      835.38     24.96 o 
   2   6   0       20.02       29.48      5.01 o 
   3   6   0      204.90      197.47     14.91 o 
   4   6   0      824.03      787.96     29.25 o 
   5   6   0     6892.30     6432.70    173.79 o 
   6   6   0      635.80      614.86     56.46 o 
   7   6   0      134.49      137.62     36.17 o 
   8   6   0       10.94        7.94     25.58 o 
 -10   7   0        0.51      -23.82     31.76 o 
  -9   7   0      639.94      684.56     60.87 o 
  -8   7   0       60.34       43.23     28.23 o 
  -7   7   0        2.22      -20.29     20.29 o 
  -6   7   0      608.48      531.94     42.34 o 
  -5   7   0     2314.88     2315.46     63.52 o 
  -4   7   0     3941.21     3854.79     67.49 o 
  -3   7   0     1598.51     1573.21     31.27 o 
  -2   7   0     1231.30     1198.57     33.45 o 
  -1   7   0     3743.43     3755.43     59.04 o 
   0   7   0     3201.48     3064.19     66.60 o 
   1   7   0     2610.54     2543.01     45.77 o 
   2   7   0       22.37        8.75      6.45 o 
   3   7   0      626.43      618.39     52.93 o 
   4   7   0     2832.99     2964.94    118.21 o 
   5   7   0      198.27      166.73     39.70 o 
   6   7   0      171.06      183.49     41.46 o 
   7   7   0      180.39      202.01     44.11 o 
   8   7   0      296.60      398.74     56.46 o 
  -9   8   0      182.39      194.96     41.46 o 
  -8   8   0      278.05      268.18     42.34 o 
  -7   8   0      174.99      173.79     34.40 o 
  -6   8   0      210.49      205.54     32.64 o 
  -5   8   0      452.67      505.48     38.81 o 
  -4   8   0      502.43      482.51     20.57 o 
  -3   8   0       14.38        7.04      8.53 o 
  -2   8   0      103.12       95.92     14.11 o 
  -1   8   0     5072.49     5317.98    189.66 o 
   0   8   0     1662.89     1652.69     39.25 o 
   1   8   0      681.68      581.34     50.28 o 
   2   8   0       88.30       77.63     29.99 o 
   3   8   0       56.43       94.39     30.88 o 
   4   8   0     4582.28     4672.79    159.67 o 
   5   8   0      131.90      212.60     43.23 o 
   6   8   0      117.36      140.26     41.46 o 
   7   8   0       44.37       47.64     32.64 o 
  -9   9   0       73.77      117.33     38.81 o 
  -8   9   0       78.32       60.87     32.64 o 
  -7   9   0      121.04      127.03     33.52 o 
  -6   9   0     1357.10     1305.59     62.63 o 
  -5   9   0     1347.38     1338.48     40.83 o 
  -4   9   0     1346.55     1330.44     34.97 o 
  -3   9   0      604.97      626.19     35.73 o 
  -2   9   0     1113.45     1128.91     36.70 o 
  -1   9   0      615.57      646.17     27.57 o 
   0   9   0      475.26      491.36     49.40 o 
   1   9   0      488.88      437.55     51.17 o 
   2   9   0      150.95      164.96     37.05 o 
   3   9   0     1760.18     1840.18    101.45 o 
   4   9   0       23.15       23.82     29.11 o 
   5   9   0      281.59      359.04     56.46 o 
   6   9   0        0.74       15.88     30.88 o 
  -8  10   0      215.20      190.55     43.23 o 
  -6  10   0       23.10       60.87     21.17 o 
  -5  10   0       18.17       11.47     15.00 o 
  -4  10   0       16.93        1.10     11.35 o 
  -3  10   0        3.20        6.57      9.98 o 
  -2  10   0     1087.12     1048.89     70.57 o 
  -1  10   0      630.47      625.45     59.10 o 
   0  10   0      399.38      445.49     54.69 o 
   1  10   0       34.58       64.40     31.76 o 
   2  10   0       26.29       24.70     28.23 o 
   3  10   0     1128.69     1174.15     85.57 o 
   4  10   0       69.57       71.45     37.05 o 
   5  10   0       25.29       29.11     33.52 o 
  -7  11   0        0.78      -11.47     16.76 o 
  -6  11   0      345.80      306.99     34.40 o 
  -5  11   0      245.84      194.96     29.11 o 
  -4  11   0       24.31       26.69     13.62 o 
  -3  11   0      277.74      289.35     45.87 o 
  -2  11   0       58.90       14.11     25.58 o 
  -1  11   0        3.95       22.05     25.58 o 
   0  11   0      271.46      238.18     47.64 o 
   1  11   0      110.76      102.33     38.81 o 
   2  11   0      986.62      986.25     82.04 o 
   3  11   0      115.04       88.22     38.81 o 
  -3  12   0      282.05      227.60     46.75 o 
  -2  12   0      258.98      225.83     47.64 o 
  -1  12   0       62.75       71.45     36.17 o 
   0  12   0        8.30       50.28     37.05 o 
   1  12   0       10.59       40.58     33.52 o 
  -2 -12   1      105.96      130.56     41.46 o 
  -1 -12   1      115.97       85.57     40.58 o 
   0 -12   1        0.33        4.41     30.88 o 
   1 -12   1       32.47       21.17     27.35 o 
   2 -12   1      289.05      316.69     51.17 o 
   3 -12   1      322.85      330.81     52.93 o 
  -4 -11   1        1.90      -23.82     23.82 o 
  -3 -11   1      285.86      344.04     58.22 o 
  -2 -11   1     1049.48     1046.24     83.81 o 
  -1 -11   1        9.78       40.58     30.88 o 
   0 -11   1       21.46       16.76     28.23 o 
   1 -11   1        2.96       22.94     27.35 o 
   2 -11   1       65.66       61.75     29.99 o 
   3 -11   1      316.27      303.46     48.52 o 
   4 -11   1        0.65       -0.88     23.82 o 
   5 -11   1      294.97      258.47     30.88 o 
   6 -11   1       46.15       62.63     22.94 o 
  -5 -10   1        4.56       19.41     29.11 o 
  -4 -10   1      369.85      409.32     59.10 o 
  -3 -10   1      465.86      453.43     59.10 o 
  -2 -10   1      162.90      184.37     44.11 o 
  -1 -10   1        0.72        3.53     22.05 o 
   0 -10   1       42.95       48.52     27.35 o 
   1 -10   1     1896.70     1912.52     97.04 o 
   2 -10   1      673.07      661.62     59.10 o 
   3 -10   1       28.00       24.70     22.94 o 
   4 -10   1       83.41       69.83     15.63 o 
   5 -10   1        2.57       10.41     11.74 o 
   6 -10   1      652.57      699.55     52.93 o 
   7 -10   1       51.80       22.05     29.99 o 
  -6  -9   1      428.22      407.56     59.99 o 
  -5  -9   1        4.97      -15.00     23.82 o 
  -4  -9   1      157.19      176.43     43.23 o 
  -3  -9   1     2838.54     3031.10    128.80 o 
  -2  -9   1       18.55       14.11     23.82 o 
  -1  -9   1       32.63       54.69     27.35 o 
   0  -9   1      585.51      592.81     53.81 o 
   1  -9   1       38.77       41.46     24.70 o 
   2  -9   1      163.93      174.81     17.01 o 
   3  -9   1       79.10       88.56     14.16 o 
   4  -9   1      139.10      137.85     14.57 o 
   5  -9   1      639.93      733.96     46.75 o 
   6  -9   1       28.54       26.46     27.35 o 
   7  -9   1      106.42       55.58     30.88 o 
   8  -9   1      113.43      104.98     36.17 o 
  -7  -8   1        2.34        0.88     26.46 o 
  -6  -8   1       50.47       89.10     35.29 o 
  -5  -8   1     1347.64     1423.80     88.22 o 
  -4  -8   1     1160.88     1246.49     79.39 o 
  -3  -8   1       47.29       75.87     27.35 o 
  -2  -8   1      492.81      485.19     49.40 o 
  -1  -8   1       21.99       44.11     23.82 o 
   0  -8   1     5060.79     4882.75    141.15 o 
   1  -8   1     4086.83     4104.77     88.66 o 
   2  -8   1      113.45      107.70     13.62 o 
   3  -8   1       25.50       34.80     10.28 o 
   4  -8   1      304.96      312.41     23.86 o 
   5  -8   1      469.43      574.42     89.98 o 
   6  -8   1       40.07       29.99     25.58 o 
   7  -8   1       14.23      -23.82     23.82 o 
   8  -8   1      384.72      374.92     48.52 o 
   9  -8   1      189.76      201.13     42.34 o 
  -8  -7   1      374.48      381.97     55.58 o 
  -7  -7   1      443.31      483.42     59.99 o 
  -6  -7   1        3.88        1.76     22.05 o 
  -5  -7   1      309.41      311.40     46.75 o 
  -4  -7   1     1788.05     1767.85     89.10 o 
  -3  -7   1       70.97       67.29     28.23 o 
  -2  -7   1      162.77      161.01     14.03 o 
  -1  -7   1     5166.24     5011.77     97.48 o 
   0  -7   1       62.10       87.39      9.67 o 
   1  -7   1        0.66       -0.40      5.44 o 
   2  -7   1      430.73      424.42     20.70 o 
   3  -7   1      430.65      433.14     37.93 o 
   4  -7   1     3897.37     3877.95     67.81 o 
   5  -7   1       50.88       53.81     14.97 o 
   6  -7   1       15.16      -10.59     21.17 o 
   7  -7   1       94.32      127.03     32.64 o 
   8  -7   1       23.48        4.41     29.11 o 
   9  -7   1      614.58      469.31     54.69 o 
  -8  -6   1      588.85      573.40     58.22 o 
  -7  -6   1      815.03      802.21     38.48 o 
  -6  -6   1     4806.39     4775.24     86.82 o 
  -5  -6   1     3524.67     3518.08     68.38 o 
  -4  -6   1        1.02       -1.95      5.73 o 
  -3  -6   1     2217.44     2242.82     45.94 o 
  -2  -6   1       60.58       68.22      6.40 o 
  -1  -6   1     9917.26     9754.69     75.65 o 
   0  -6   1     3098.27     3086.37     58.66 o 
   1  -6   1        0.35        5.29      5.52 o 
   2  -6   1     2126.77     2134.82     74.10 o 
   3  -6   1     4475.78     4358.75    108.51 o 
   4  -6   1     3869.01     3955.76     65.69 o 
   5  -6   1        0.58        0.36     10.55 o 
   6  -6   1      143.35      118.21     27.35 o 
   7  -6   1     1080.73     1107.99     62.63 o 
   8  -6   1     1028.12     1088.58     68.81 o 
   9  -6   1        6.44      -29.11     29.11 o 
  10  -6   1        9.26       -8.82     30.88 o 
  -9  -5   1      719.18      706.61     54.69 o 
  -8  -5   1     1080.60     1078.17     45.77 o 
  -7  -5   1      650.16      612.09     33.23 o 
  -6  -5   1       53.94       54.81     14.53 o 
  -5  -5   1     1553.78     1425.52     40.64 o 
  -4  -5   1      611.46      597.92     24.80 o 
  -3  -5   1     1962.85     1985.99     41.01 o 
  -2  -5   1    19286.63    19305.21    167.92 o 
  -1  -5   1      355.97      360.06     10.98 o 
   0  -5   1      988.67      999.83     34.40 o 
   1  -5   1     2507.62     2612.07     77.63 o 
   2  -5   1     1454.49     1511.14     56.46 o 
   3  -5   1    15797.68    16170.85    239.95 o 
   4  -5   1      498.47      519.90     24.01 o 
   5  -5   1       29.57       24.72     11.53 o 
   6  -5   1      260.45      254.06     32.64 o 
   7  -5   1       44.43       74.10     28.23 o 
   8  -5   1     1237.26     1190.91     67.93 o 
   9  -5   1      524.25      614.86     55.58 o 
  10  -5   1       59.93       36.17     35.29 o 
 -10  -4   1       18.80       18.53     23.82 o 
  -9  -4   1      351.08      331.69     39.70 o 
  -8  -4   1      390.10      398.74     39.70 o 
  -7  -4   1     3224.94     3293.96     72.06 o 
  -6  -4   1     2872.18     2862.85     61.47 o 
  -5  -4   1     1834.57     1791.50     44.27 o 
  -4  -4   1      661.44      602.54     30.88 o 
  -3  -4   1     2453.56     2527.25     44.85 o 
  -2  -4   1    12840.03    12888.70    119.62 o 
  -1  -4   1     1888.18     1924.75     22.46 o 
   0  -4   1       71.27       80.83      7.02 o 
   1  -4   1     2665.67     2571.49     68.81 o 
   2  -4   1    17827.99    17651.11    245.24 o 
   3  -4   1     1940.19     1965.45     57.34 o 
   4  -4   1        8.64       13.99     22.50 o 
   5  -4   1      426.31      426.08     23.68 o 
   6  -4   1     4694.69     4691.78     77.64 o 
   7  -4   1     3196.42     3117.55     96.16 o 
   8  -4   1        0.04       -9.70     26.46 o 
   9  -4   1        0.90      -15.88     26.46 o 
  10  -4   1       41.45       67.93     37.05 o 
 -10  -3   1      194.76      255.83     38.81 o 
  -9  -3   1      750.00      735.72     53.81 o 
  -8  -3   1     5251.91     5047.71    123.50 o 
  -7  -3   1        3.40      -10.55     10.55 o 
  -6  -3   1       70.13       73.52     12.69 o 
  -5  -3   1       48.49       64.07     11.02 o 
  -4  -3   1       88.16      127.50     18.08 o 
  -3  -3   1    30706.21    29932.34    234.74 o 
  -2  -3   1     5249.61     5168.25    117.33 o 
  -1  -3   1    16004.04    16413.70    161.44 o 
   0  -3   1      885.36      883.92     35.29 o 
   1  -3   1     1309.02     1345.29     43.23 o 
   2  -3   1    25440.83    25447.63    314.05 o 
   3  -3   1      249.59      280.59     15.27 o 
   4  -3   1     5237.44     5525.41     71.26 o 
   5  -3   1     3743.34     3855.74     63.59 o 
   6  -3   1      314.35      301.21     25.75 o 
   7  -3   1     1512.35     1509.37     69.69 o 
   8  -3   1      688.61      727.78     57.34 o 
   9  -3   1       49.23      112.92     35.29 o 
  10  -3   1      741.40      845.99     67.93 o 
 -10  -2   1      300.29      355.51     44.11 o 
  -9  -2   1      151.95      141.15     30.88 o 
  -8  -2   1     4055.21     4192.02    112.03 o 
  -7  -2   1      767.95      697.14     30.21 o 
  -6  -2   1     4127.20     3983.31     68.40 o 
  -5  -2   1      803.36      783.57     27.43 o 
  -4  -2   1     6396.65     6337.72     77.23 o 
  -3  -2   1    19525.23    19409.62    161.09 o 
  -2  -2   1      206.64      206.99     10.59 o 
  -1  -2   1      371.37      431.34     13.06 o 
   0  -2   1     4229.18     4424.03     78.51 o 
   1  -2   1    17114.86    17587.60    223.19 o 
   2  -2   1       18.52       30.88     10.59 o 
   3  -2   1     3012.27     2953.18     44.08 o 
   4  -2   1     1296.95     1507.65     50.28 o 
   5  -2   1    11184.69    11178.08    123.97 o 
   6  -2   1     7696.11     7755.10    105.86 o 
   7  -2   1      145.93      150.85     29.11 o 
   8  -2   1        4.18       27.35     25.58 o 
   9  -2   1     1033.40      989.78     67.04 o 
  10  -2   1      116.93      196.72     43.23 o 
 -11  -1   1       80.36       75.87     32.64 o 
 -10  -1   1      478.70      531.06     51.17 o 
  -9  -1   1     3039.36     3086.67    101.45 o 
  -8  -1   1      328.40      314.05     38.81 o 
  -7  -1   1     1044.07      979.35     34.86 o 
  -6  -1   1       23.78        8.38      7.83 o 
  -5  -1   1       41.07       58.50     10.28 o 
  -4  -1   1    33003.70    32112.84    250.44 o 
  -3  -1   1     3566.63     3659.42     66.16 o 
  -2  -1   1    33293.33    33309.91    733.96 o 
  -1  -1   1     7343.25     7723.30    107.62 o 
   0  -1   1      702.57      799.24     22.94 o 
   2  -1   1      776.15      894.08     22.04 o 
   3  -1   1     5044.67     5413.76     85.57 o 
   4  -1   1     6024.97     5654.71     75.41 o 
   5  -1   1      152.45      130.29     17.58 o 
   6  -1   1       13.88       -7.30     13.31 o 
   7  -1   1      869.24      820.41     52.05 o 
   8  -1   1      108.29       63.52     28.23 o 
  10  -1   1       58.82       83.81     37.05 o 
 -11   0   1      503.20      524.88     55.58 o 
 -10   0   1      430.36      364.33     44.11 o 
  -9   0   1     1379.47     1390.28     68.81 o 
  -8   0   1       99.94       77.63     26.46 o 
  -7   0   1     3053.57     3085.79     87.33 o 
  -6   0   1        0.10       18.87     16.32 o 
  -5   0   1     3069.19     2716.98     46.58 o 
  -4   0   1      197.79      232.31     12.70 o 
  -3   0   1     3177.72     3297.55     41.39 o 
  -2   0   1     7511.39     7672.60     69.08 o 
  -1   0   1     8875.43     9283.84    132.32 o 
   0   0   1    15617.97    16002.35    231.13 o 
   1   0   1        6.53        6.18      9.70 o 
   2   0   1     9591.66    10259.45    214.81 o 
   3   0   1     4365.54     4518.52     60.37 o 
   4   0   1    15312.20    15513.73    221.42 o 
   5   0   1     7157.50     7170.96     94.70 o 
   6   0   1      234.62      299.04     25.14 o 
   7   0   1       47.96       62.47     15.45 o 
   8   0   1     1709.48     1744.03     78.51 o 
   9   0   1      317.91      341.40     46.75 o 
  10   0   1        8.47        3.53     27.35 o 
 -11   1   1       46.40       17.64     29.11 o 
 -10   1   1     1570.46     1549.95     79.39 o 
  -9   1   1      185.10      216.13     37.05 o 
  -8   1   1     4228.93     4194.66    112.03 o 
  -7   1   1      611.96      554.88     39.70 o 
  -6   1   1       56.75       66.87     10.59 o 
  -5   1   1    33744.44    33439.10    516.06 o 
  -4   1   1      625.12      563.70     29.11 o 
  -3   1   1    16853.67    17476.20    149.21 o 
  -2   1   1     6701.82     7066.09     87.33 o 
  -1   1   1     6379.66     6847.32     96.16 o 
   1   1   1      486.33      532.82     29.99 o 
   2   1   1     1873.37     2009.23     34.42 o 
   3   1   1    32864.49    33365.33    259.41 o 
   4   1   1     3625.55     3759.74     65.28 o 
   5   1   1     1263.79     1536.53    257.15 o 
   6   1   1     1535.22     1600.09     45.59 o 
   7   1   1      171.10      238.54     45.87 o 
   8   1   1     6289.32     5896.35    135.85 o 
   9   1   1      103.88       96.16     29.11 o 
  10   1   1        2.78      -12.35     22.05 o 
 -11   2   1      241.40      223.19     42.34 o 
 -10   2   1      123.48      187.90     37.93 o 
  -9   2   1       39.69       55.58     26.46 o 
  -8   2   1     2312.20     2311.26     83.81 o 
  -7   2   1      252.18      254.06     29.11 o 
  -6   2   1     3644.22     3796.81     91.74 o 
  -5   2   1      395.67      414.51     20.73 o 
  -4   2   1     5875.23     5947.30     66.17 o 
  -3   2   1     2394.50     2354.34     31.16 o 
  -2   2   1    28924.63    29461.58    222.68 o 
  -1   2   1    12669.62    12895.55    102.56 o 
   0   2   1      284.87      353.58     41.02 o 
   1   2   1      765.13      775.67     18.27 o 
   2   2   1     4858.72     4894.55     57.76 o 
   3   2   1    12217.25    12107.19    118.30 o 
   4   2   1     1981.78     2025.09     44.07 o 
   5   2   1       15.36       18.53      9.98 o 
   6   2   1      411.71      392.73     32.20 o 
   7   2   1     4825.95     4822.76     87.93 o 
   8   2   1      408.14      398.74     41.46 o 
   9   2   1      171.70      186.14     35.29 o 
  10   2   1       18.66       15.88     25.58 o 
 -11   3   1      976.65      875.10     67.93 o 
 -10   3   1      163.31      248.77     42.34 o 
  -8   3   1      179.81      119.97     29.99 o 
  -7   3   1       18.86       15.88     20.29 o 
  -6   3   1     3744.50     3702.42     91.74 o 
  -5   3   1     1488.64     1377.93     51.17 o 
  -4   3   1     2109.58     2111.27     34.55 o 
  -3   3   1    22126.32    22821.69    386.83 o 
  -2   3   1       33.17       58.66     11.47 o 
  -1   3   1       80.88       99.49     10.59 o 
   0   3   1      387.39      468.45     28.67 o 
   1   3   1     2427.54     2559.25     37.40 o 
   2   3   1    45010.99    44370.86    475.92 o 
   3   3   1     5129.79     5190.16     68.19 o 
   4   3   1     1276.40     1241.56     35.24 o 
   5   3   1       85.60      115.04     14.62 o 
   6   3   1       68.61       53.52     14.36 o 
   7   3   1     2421.48     2491.53     63.79 o 
   8   3   1      124.68      126.15     28.23 o 
   9   3   1      155.84      164.96     32.64 o 
 -11   4   1        0.97       33.52     30.88 o 
 -10   4   1        3.29       25.58     29.99 o 
  -9   4   1     1626.10     1599.35     77.63 o 
  -8   4   1      106.98       91.74     29.99 o 
  -7   4   1     2488.03     2525.62     82.92 o 
  -6   4   1     2011.93     2076.60     68.81 o 
  -5   4   1     9084.36     9406.76     99.03 o 
  -4   4   1     1265.81     1231.49     28.88 o 
  -3   4   1     9532.83     9837.04     95.28 o 
  -2   4   1     7112.21     6967.65     62.88 o 
  -1   4   1     3590.32     3540.15     47.00 o 
   0   4   1      980.85      957.54     22.44 o 
   1   4   1     7570.92     7759.67     80.81 o 
   2   4   1     3265.91     3120.77     44.79 o 
   3   4   1     1110.47     1103.57     28.94 o 
   4   4   1      285.58      265.57     18.42 o 
   5   4   1      645.07      651.65     29.70 o 
   6   4   1    10835.99    10666.36    234.65 o 
   7   4   1      679.67      587.63     33.48 o 
   8   4   1      926.38      956.02     44.30 o 
 -11   5   1      128.98      172.90     42.34 o 
 -10   5   1      528.36      462.25     52.05 o 
  -9   5   1      441.09      449.90     49.40 o 
  -8   5   1      165.93      189.66     35.29 o 
  -7   5   1       87.47       88.22     25.58 o 
  -6   5   1      379.29      373.15     33.52 o 
  -5   5   1     2936.98     2879.66     49.80 o 
  -4   5   1     8358.02     8405.63     92.69 o 
  -3   5   1     4070.46     4113.81     56.17 o 
  -2   5   1      678.08      677.07     16.60 o 
  -1   5   1      379.24      389.49     16.96 o 
   0   5   1       50.47       28.67      6.62 o 
   1   5   1    18663.13    18160.96    117.79 o 
   2   5   1     5250.29     5101.60     48.89 o 
   3   5   1     4605.11     4616.08     91.30 o 
   4   5   1      336.94      327.08     20.30 o 
   5   5   1      426.42      451.83     26.42 o 
   6   5   1     1361.94     1322.36     79.39 o 
   7   5   1       97.97      135.85     35.29 o 
   8   5   1      204.70      261.12     44.11 o 
 -10   6   1      484.30      452.55     53.81 o 
  -9   6   1       76.39       77.63     29.99 o 
  -8   6   1     1304.65     1455.56     72.34 o 
  -7   6   1     1571.57     1602.00     68.81 o 
  -6   6   1     1015.33      984.49     51.17 o 
  -5   6   1      705.41      734.24     28.61 o 
  -4   6   1     1985.22     1898.16     41.57 o 
  -3   6   1        4.58        5.75      5.93 o 
  -2   6   1     8338.59     8485.22     71.65 o 
  -1   6   1      343.25      313.07     17.10 o 
   0   6   1     6655.31     6626.53    102.33 o 
   1   6   1      922.28      963.46     27.69 o 
   2   6   1      803.47      818.22     26.89 o 
   3   6   1       19.67        4.41     15.88 o 
   4   6   1     1037.54     1025.95     68.81 o 
   5   6   1     3778.97     3719.18    134.09 o 
   6   6   1      133.10      139.38     35.29 o 
   7   6   1      521.07      587.52     59.99 o 
   8   6   1      283.53      278.76     48.52 o 
 -10   7   1       13.12       15.88     30.88 o 
  -9   7   1       37.24       44.99     31.76 o 
  -8   7   1       41.10       80.28     31.76 o 
  -7   7   1      163.18      142.91     32.64 o 
  -6   7   1      454.79      502.83     41.46 o 
  -5   7   1     2986.18     3028.45     78.51 o 
  -4   7   1     1861.05     1856.27     34.92 o 
  -3   7   1     2322.50     2290.29     36.46 o 
  -2   7   1       25.59       42.54      8.95 o 
  -1   7   1        1.28        6.10      6.23 o 
   0   7   1     7222.81     7254.91    116.89 o 
   1   7   1      774.69      773.31     27.79 o 
   2   7   1     2800.03     2789.22     52.98 o 
   3   7   1     2071.83     2166.58     98.80 o 
   4   7   1      751.26      750.72     62.63 o 
   5   7   1      445.10      475.48     52.93 o 
   6   7   1      179.55      154.38     39.70 o 
   7   7   1       41.32       39.70     30.88 o 
  -9   8   1       29.24       29.11     29.99 o 
  -8   8   1     1028.14     1097.41     65.28 o 
  -7   8   1      623.25      607.81     50.28 o 
  -6   8   1     1191.93     1126.52     55.58 o 
  -5   8   1      166.74      162.88     28.23 o 
  -4   8   1        6.72       -6.61      6.61 o 
  -3   8   1     1782.86     1733.25     44.65 o 
  -2   8   1      274.95      287.11     19.89 o 
  -1   8   1     2592.28     2583.59     52.23 o 
   0   8   1      585.99      598.86     25.19 o 
   1   8   1     1196.28     1243.68     43.67 o 
   2   8   1       71.33      101.45     32.64 o 
   3   8   1     1470.58     1429.98     87.33 o 
   4   8   1     1931.33     1848.12    100.57 o 
   5   8   1      151.98      156.14     40.58 o 
   6   8   1      621.64      591.93     66.16 o 
   7   8   1      251.01      275.23     53.81 o 
  -9   9   1       67.25       82.92     36.17 o 
  -8   9   1       21.06       44.11     29.99 o 
  -7   9   1        3.35      -22.05     22.94 o 
  -6   9   1      169.83      169.37     26.46 o 
  -5   9   1      557.26      581.34     39.70 o 
  -4   9   1     1077.51     1104.41     52.49 o 
  -3   9   1      154.50      175.05     17.46 o 
  -2   9   1       34.01       31.28     11.22 o 
  -1   9   1     1045.63     1084.02     37.49 o 
   0   9   1      317.87      320.88     21.14 o 
   1   9   1     1174.57     1272.95     80.28 o 
   2   9   1      568.37      534.59     57.34 o 
   3   9   1      555.64      529.30     59.99 o 
   4   9   1        3.26       -8.82     25.58 o 
   5   9   1       18.27       29.11     32.64 o 
   6   9   1        1.76       28.23     29.99 o 
  -8  10   1      104.10       52.05     22.94 o 
  -7  10   1      282.34      224.07     32.64 o 
  -6  10   1        2.94        3.53     15.88 o 
  -5  10   1       45.08       57.34     19.41 o 
  -4  10   1      550.89      561.93     30.73 o 
  -3  10   1      136.52      159.06     18.70 o 
  -2  10   1      710.22      731.18     32.73 o 
  -1  10   1      498.56      447.25     52.05 o 
   0  10   1      944.30     1038.30     75.87 o 
   1  10   1      216.08      271.70     48.52 o 
   2  10   1      191.56      201.13     44.99 o 
   3  10   1      422.38      441.96     62.63 o 
   4  10   1      187.65       90.86     37.05 o 
   5  10   1      134.91      198.49     52.05 o 
  -7  11   1       13.37       22.05     21.17 o 
  -6  11   1       75.67       83.81     24.70 o 
  -5  11   1      195.11      209.95     29.11 o 
  -4  11   1       11.90        1.76     15.88 o 
  -3  11   1      140.37      175.55     40.58 o 
  -2  11   1       99.41       82.04     31.76 o 
  -1  11   1       55.71       51.17     32.64 o 
   0  11   1      191.65      247.89     46.75 o 
   1  11   1      569.97      686.32     72.34 o 
   2  11   1      106.07      100.57     42.34 o 
   3  11   1      223.45      232.01     55.58 o 
  -3  12   1      196.56      212.60     44.99 o 
  -2  12   1      356.85      344.92     53.81 o 
  -1  12   1      149.34      214.36     47.64 o 
   0  12   1       44.13       66.16     37.05 o 
   1  12   1        1.00       44.99     34.40 o 
  -2 -12   2       51.81       25.58     37.05 o 
  -1 -12   2       56.64       52.05     37.93 o 
   0 -12   2        3.03      -19.41     24.70 o 
   1 -12   2      108.29      101.45     37.93 o 
   2 -12   2      250.82      237.30     49.40 o 
   3 -12   2       40.35       43.23     31.76 o 
  -4 -11   2        0.05      -15.88     26.46 o 
  -3 -11   2      693.25      777.18     74.10 o 
  -2 -11   2      960.08      972.14     81.16 o 
  -1 -11   2      200.62      244.36     47.64 o 
   0 -11   2       67.13       84.69     34.40 o 
   1 -11   2       74.17       63.52     32.64 o 
   2 -11   2      482.97      494.89     56.46 o 
   3 -11   2       93.77       68.81     31.76 o 
   4 -11   2       19.64        3.53     23.82 o 
   6 -11   2      166.95      164.08     37.05 o 
  -5 -10   2      292.42      284.94     52.05 o 
  -4 -10   2      269.03      341.40     54.69 o 
  -3 -10   2        0.25      -22.05     22.05 o 
  -2 -10   2      192.49      161.44     39.70 o 
  -1 -10   2       13.43        1.76     23.82 o 
   0 -10   2      266.69      286.70     45.87 o 
   1 -10   2     1333.18     1437.92     85.57 o 
   2 -10   2      216.43      210.84     39.70 o 
   3 -10   2        9.74        4.41     22.94 o 
   4 -10   2       61.30       61.02     18.68 o 
   5 -10   2      278.36      283.17     37.93 o 
   6 -10   2      659.52      655.44     52.05 o 
   7 -10   2       30.53      -16.76     28.23 o 
  -7  -9   2       98.09      171.14     44.99 o 
  -6  -9   2      118.05      132.32     42.34 o 
  -5  -9   2      163.12      176.43     43.23 o 
  -4  -9   2     2523.60     2485.92    116.44 o 
  -3  -9   2     1138.26     1145.92     79.39 o 
  -2  -9   2      852.80      830.99     64.40 o 
  -1  -9   2        1.02       21.17     21.17 o 
   0  -9   2     1099.72     1063.00     71.45 o 
   1  -9   2      696.53      691.61     58.22 o 
   2  -9   2      128.72      125.27     30.88 o 
   3  -9   2        0.05       -0.66      9.08 o 
   4  -9   2      530.12      555.76     34.58 o 
   5  -9   2     1021.17     1079.68     43.96 o 
   6  -9   2        0.17      -18.53     22.05 o 
   7  -9   2        0.86      -26.46     26.46 o 
   8  -9   2        2.58      -16.76     29.11 o 
  -7  -8   2       84.69      101.45     37.93 o 
  -6  -8   2       70.40       62.63     31.76 o 
  -5  -8   2      643.52      675.73     62.63 o 
  -4  -8   2      219.03      195.84     40.58 o 
  -3  -8   2      135.48      133.79     20.29 o 
  -2  -8   2       39.59       34.02     18.08 o 
  -1  -8   2      223.03      230.24     36.17 o 
   0  -8   2     7028.25     7045.80    175.55 o 
   1  -8   2      314.24      311.97     18.59 o 
   2  -8   2      163.16      153.12     34.85 o 
   3  -8   2        2.13        3.53     16.76 o 
   4  -8   2       22.33       45.87     20.29 o 
   5  -8   2     1058.97     1121.68     42.82 o 
   6  -8   2        6.00       -2.65     22.94 o 
   7  -8   2       75.26       73.22     32.64 o 
   8  -8   2      572.40      454.31     52.05 o 
   9  -8   2       28.43       56.46     36.17 o 
  -8  -7   2      596.64      721.61     68.81 o 
  -7  -7   2      261.39      367.86     51.17 o 
  -6  -7   2      508.17      473.77     31.32 o 
  -5  -7   2     4514.50     4381.54     79.93 o 
  -4  -7   2     1394.52     1403.40     57.34 o 
  -3  -7   2     1322.34     1315.92     52.93 o 
  -2  -7   2      167.09      185.74     15.32 o 
  -1  -7   2     2714.82     2475.34     92.63 o 
   0  -7   2       29.72       37.08     15.44 o 
   1  -7   2        2.83        5.46     10.14 o 
   2  -7   2      349.33      329.93     34.40 o 
   3  -7   2     3601.02     3437.77    104.98 o 
   4  -7   2     4735.15     4852.75    126.15 o 
   5  -7   2      524.05      605.61     65.28 o 
   6  -7   2      750.01      640.45     46.75 o 
   7  -7   2       69.06       80.28     31.76 o 
   8  -7   2      143.43      165.85     38.81 o 
   9  -7   2      267.62      172.90     43.23 o 
  -9  -6   2       48.79      119.09     30.88 o 
  -8  -6   2      167.98      187.73     24.98 o 
  -7  -6   2      272.57      305.23     26.24 o 
  -6  -6   2     4423.22     4367.94     81.73 o 
  -5  -6   2      344.32      316.30     22.31 o 
  -4  -6   2     3156.24     3039.47     58.72 o 
  -3  -6   2       34.22       30.90      8.60 o 
  -2  -6   2      623.29      613.19     23.91 o 
  -1  -6   2    12609.58    12349.17     89.39 o 
   0  -6   2     2763.58     2910.56     53.81 o 
   1  -6   2     3079.74     3226.05     96.16 o 
   2  -6   2      714.95      635.15     42.34 o 
   3  -6   2      104.01      134.97     23.82 o 
   4  -6   2     1166.66     1175.66     37.27 o 
   5  -6   2       40.07       57.27     15.44 o 
   6  -6   2       10.45      -11.47     21.17 o 
   7  -6   2     1734.04     1792.55     77.63 o 
   8  -6   2       39.52       39.70     29.11 o 
   9  -6   2        1.54      -14.11     29.11 o 
  -9  -5   2      832.10      834.52     56.46 o 
  -8  -5   2      801.97      823.05     52.93 o 
  -7  -5   2       86.95       96.58     18.59 o 
  -6  -5   2     1506.02     1491.88     45.78 o 
  -5  -5   2      374.47      375.02     31.32 o 
  -4  -5   2     2870.22     2877.72     54.83 o 
  -3  -5   2     2649.08     2531.49     47.78 o 
  -2  -5   2    11664.50    11501.55    116.85 o 
  -1  -5   2      586.63      631.43     50.28 o 
   0  -5   2     1516.42     1470.26     27.37 o 
   1  -5   2     4973.36     5056.53    116.44 o 
   2  -5   2     3715.79     3592.15     94.39 o 
   3  -5   2    15272.00    15491.59    238.18 o 
   4  -5   2      770.04      760.99     30.13 o 
   5  -5   2      346.68      355.58     23.72 o 
   6  -5   2      616.17      607.89     41.46 o 
   7  -5   2      523.31      568.11     51.17 o 
   8  -5   2      129.36       70.57     32.64 o 
   9  -5   2       29.72       35.29     29.11 o 
  10  -5   2       63.10       57.34     36.17 o 
 -10  -4   2      423.55      391.68     46.75 o 
  -9  -4   2      197.66      184.37     32.64 o 
  -8  -4   2      160.02      177.31     30.88 o 
  -7  -4   2     5359.72     5322.00     90.62 o 
  -6  -4   2      879.58      861.68     33.52 o 
  -5  -4   2    10213.08    10195.79    129.68 o 
  -4  -4   2       20.62       21.81      7.63 o 
  -3  -4   2      370.64      384.48     41.46 o 
  -2  -4   2     8713.53     8677.30    105.42 o 
  -1  -4   2     1052.07      992.33     24.44 o 
   0  -4   2     7527.13     7943.84    145.56 o 
   1  -4   2     6415.84     6292.44    123.50 o 
   2  -4   2       85.80      108.51     17.64 o 
   3  -4   2      120.43      142.91     21.17 o 
   4  -4   2      378.19      348.35     20.72 o 
   5  -4   2       20.12       26.46     12.70 o 
   6  -4   2     7186.78     7152.31    126.59 o 
   7  -4   2      891.64      901.57     59.10 o 
   8  -4   2        0.35        9.70     25.58 o 
   9  -4   2      102.04       59.99     33.52 o 
  10  -4   2       15.32       58.22     38.81 o 
 -10  -3   2     1984.73     2114.53     89.98 o 
  -9  -3   2        9.57       30.88     22.05 o 
  -8  -3   2      689.15      699.55     50.28 o 
  -7  -3   2      837.80      848.87     34.51 o 
  -6  -3   2      660.12      615.05     27.36 o 
  -5  -3   2     3522.95     3513.20     60.36 o 
  -4  -3   2     7142.97     7021.92     85.00 o 
  -3  -3   2    21908.44    22018.55    217.89 o 
  -2  -3   2     5149.05     5447.24     70.13 o 
  -1  -3   2       86.78       87.10      8.00 o 
   0  -3   2      296.33      369.62     24.70 o 
   1  -3   2    13642.24    13537.19    146.00 o 
   2  -3   2    10682.97    10827.61    166.73 o 
   3  -3   2     4269.74     4087.92     90.86 o 
   4  -3   2      268.24      307.72     20.96 o 
   5  -3   2     6246.00     6345.99     90.05 o 
   6  -3   2      892.37      873.44     40.03 o 
   7  -3   2       91.13       93.51     29.11 o 
   8  -3   2        0.58       11.47     27.35 o 
   9  -3   2      181.61      134.97     39.70 o 
  10  -3   2      696.19      818.64     67.93 o 
 -11  -2   2      969.73      845.11     61.75 o 
 -10  -2   2       22.77       17.64     24.70 o 
  -9  -2   2       92.29       98.80     27.35 o 
  -8  -2   2     6076.60     5687.28    130.56 o 
  -7  -2   2     4658.55     4465.93     75.74 o 
  -6  -2   2    17168.51    16624.16    164.77 o 
  -5  -2   2     2280.59     2199.60     44.17 o 
  -4  -2   2      189.00      173.88     12.43 o 
  -3  -2   2     5129.23     5224.09     62.52 o 
  -2  -2   2      485.20      543.39     16.53 o 
  -1  -2   2    40553.08    41826.02    300.06 o 
   0  -2   2    71340.78    69737.28    879.51 o 
   1  -2   2       14.39        8.82      9.70 o 
   2  -2   2      135.89      129.68     17.64 o 
   3  -2   2     1330.01     1338.38     32.21 o 
   4  -2   2      309.74      321.80     22.00 o 
   5  -2   2    10170.95    10041.95    125.27 o 
   6  -2   2     1102.77     1144.45     44.30 o 
   7  -2   2     1359.89     1384.99     66.16 o 
   8  -2   2       10.79      -11.47     26.46 o 
   9  -2   2       37.73       84.69     35.29 o 
  10  -2   2     1023.87     1096.52     74.98 o 
 -11  -1   2     1205.53     1358.52     77.63 o 
 -10  -1   2      105.71       74.98     29.11 o 
  -9  -1   2      409.08      451.67     44.99 o 
  -8  -1   2      844.97      803.65     50.28 o 
  -7  -1   2      371.45      366.10     34.40 o 
  -6  -1   2     1689.87     1663.69     38.89 o 
  -5  -1   2     7927.44     7581.41     87.63 o 
  -4  -1   2    14840.23    14661.98    131.61 o 
  -3  -1   2    15095.53    15446.63    265.53 o 
  -2  -1   2     5296.29     5566.61    142.03 o 
  -1  -1   2     1338.67     1339.12     36.17 o 
   1  -1   2    24740.70    25307.37    312.28 o 
   2  -1   2     5327.34     5417.34    104.98 o 
   3  -1   2       59.83       60.00     10.96 o 
   4  -1   2    18827.39    18690.76    173.36 o 
   5  -1   2      481.06      487.90     30.47 o 
   6  -1   2       65.82       89.36     19.50 o 
   7  -1   2      140.83      137.71     42.78 o 
   8  -1   2      541.89      633.39     55.58 o 
   9  -1   2     2066.74     1945.16     86.45 o 
  10  -1   2       48.72      105.86     37.93 o 
 -11   0   2      213.32      213.48     40.58 o 
 -10   0   2      591.11      531.94     51.17 o 
  -9   0   2      879.31      929.80     58.22 o 
  -8   0   2     1847.47     1801.37     71.45 o 
  -7   0   2    11545.33    11400.13    180.84 o 
  -5   0   2       85.73       93.98      9.75 o 
  -4   0   2      119.16      117.26     17.64 o 
  -3   0   2       11.23        9.20      5.73 o 
  -2   0   2     5421.17     5482.43     53.11 o 
  -1   0   2    18358.77    19306.92    237.30 o 
   0   0   2     7441.61     8003.83    121.74 o 
   1   0   2    33634.82    35304.87    432.26 o 
   2   0   2      959.37     1008.39     25.41 o 
   3   0   2      380.17      417.68     26.91 o 
   4   0   2    15523.75    15058.18    257.15 o 
   5   0   2       60.72       57.50     15.00 o 
   6   0   2     1582.13     1658.48     49.24 o 
   7   0   2       73.25       80.88     18.65 o 
   8   0   2      420.94      427.85     43.23 o 
   9   0   2      570.74      638.68     58.22 o 
  10   0   2        3.02       -5.29     28.23 o 
 -11   1   2        0.21      -26.46     26.46 o 
 -10   1   2      353.31      394.32     45.87 o 
  -9   1   2      494.19      563.70     48.52 o 
  -8   1   2     2145.10     2082.78     75.87 o 
  -7   1   2     1840.23     1981.33     68.81 o 
  -6   1   2     9776.64     9786.67    153.50 o 
  -5   1   2     2931.88     2782.33     67.93 o 
  -4   1   2    15352.13    15012.57    178.20 o 
  -3   1   2     9588.61     9732.86    119.09 o 
  -2   1   2    24860.77    25575.35    150.39 o 
  -1   1   2    10630.19    11447.17     94.62 o 
   0   1   2      132.73      156.65     16.76 o 
   1   1   2     5350.67     5372.35    112.92 o 
   2   1   2     1475.04     1475.24     30.30 o 
   3   1   2    15477.28    15695.26    146.28 o 
   4   1   2     1234.20     1290.83     38.11 o 
   5   1   2     3559.19     3687.77     67.83 o 
   6   1   2      800.54      766.34     34.52 o 
   7   1   2     2653.59     2656.69     65.87 o 
   8   1   2     2664.10     2782.33     95.27 o 
   9   1   2      143.59      152.61     34.40 o 
  10   1   2      398.63      419.03     50.28 o 
 -11   2   2        8.41       -3.53     23.82 o 
 -10   2   2      273.69      306.11     43.23 o 
  -9   2   2      826.16      877.75     58.22 o 
  -8   2   2     5945.98     5828.42    130.56 o 
  -7   2   2     2152.65     2174.52     73.22 o 
  -6   2   2     1642.23     1763.44     60.87 o 
  -5   2   2     3919.51     3912.37     82.04 o 
  -4   2   2     1264.70     1287.95     41.46 o 
  -3   2   2     2968.93     3003.38     36.41 o 
  -2   2   2    48426.74    49678.39    279.58 o 
  -1   2   2    28993.27    30328.93    602.51 o 
   0   2   2    89383.77    88038.02    681.16 o 
   1   2   2     3925.53     4111.74     61.75 o 
   2   2   2      794.97      843.09     23.91 o 
   3   2   2    13045.31    13280.38    130.51 o 
   4   2   2      356.47      372.54     21.70 o 
   5   2   2     2241.30     2305.97     53.57 o 
   6   2   2      750.34      757.58     35.54 o 
   7   2   2      456.23      550.38     34.51 o 
   8   2   2        1.11      -10.59     20.29 o 
   9   2   2      294.43      319.34     40.58 o 
 -11   3   2        7.49       15.88     26.46 o 
 -10   3   2     1531.65     1504.96     77.63 o 
  -9   3   2     2089.59     2111.89     85.57 o 
  -8   3   2      470.23      438.43     42.34 o 
  -7   3   2     2448.90     2451.52     77.63 o 
  -6   3   2     1801.30     1814.60     60.87 o 
  -5   3   2    10586.42    10703.23    152.61 o 
  -4   3   2     4706.88     4827.00     55.24 o 
  -3   3   2     3997.37     4287.26     50.48 o 
  -2   3   2     2549.06     2619.21     28.64 o 
  -1   3   2      416.98      481.51     15.83 o 
   0   3   2    13265.75    13702.28    273.03 o 
   1   3   2     1252.01     1091.43     26.44 o 
   2   3   2    20150.75    20267.92    169.37 o 
   3   3   2      441.84      398.68     20.17 o 
   4   3   2     7221.31     6994.14     92.52 o 
   5   3   2     1941.69     1870.89     63.52 o 
   6   3   2     2876.13     2735.10     64.53 o 
   7   3   2     3256.27     3224.49     73.91 o 
   8   3   2      112.17      132.60     22.35 o 
   9   3   2       98.08       63.52     27.35 o 
 -11   4   2        9.15       -0.88     28.23 o 
 -10   4   2      341.94      380.21     48.52 o 
  -9   4   2      623.62      676.62     55.58 o 
  -8   4   2     1179.32     1214.73     61.75 o 
  -7   4   2      105.13      127.91     23.82 o 
  -6   4   2     6954.49     6929.36    127.03 o 
  -5   4   2      264.27      295.62     14.16 o 
  -4   4   2     2397.27     2560.07     41.04 o 
  -3   4   2    11340.91    11141.94     83.40 o 
  -2   4   2     4477.61     4525.39     42.33 o 
  -1   4   2    19627.61    19820.95    164.42 o 
   0   4   2      306.28      295.28     14.41 o 
   1   4   2       18.27       44.28      7.24 o 
   2   4   2      114.52       94.68      8.88 o 
   3   4   2      590.07      629.83     23.72 o 
   4   4   2     2975.23     2839.57     78.07 o 
   5   4   2     2990.57     2912.40    196.72 o 
   6   4   2      803.81      809.46     36.88 o 
   7   4   2      226.71      260.24     41.46 o 
   8   4   2      490.27      575.17     57.34 o 
 -11   5   2      784.95      711.90     63.52 o 
 -10   5   2      848.15      819.53     62.63 o 
  -9   5   2      305.02      341.40     43.23 o 
  -8   5   2      638.04      582.22     47.64 o 
  -7   5   2      141.44      189.66     29.99 o 
  -6   5   2     5196.77     5221.50    109.39 o 
  -5   5   2       99.85      112.88     11.87 o 
  -4   5   2      569.21      529.63     17.30 o 
  -3   5   2       88.82      103.54      8.58 o 
  -2   5   2     8574.96     8476.73     67.83 o 
  -1   5   2     2615.52     2588.47     44.54 o 
   0   5   2     4569.75     4549.58     63.52 o 
   1   5   2    12736.18    12626.75    254.50 o 
   2   5   2      594.32      517.83     43.23 o 
   3   5   2     5853.64     5570.83    150.85 o 
   4   5   2      711.94      733.96     57.34 o 
   5   5   2     1364.64     1357.64     80.28 o 
   6   5   2      360.79      390.80     45.87 o 
   7   5   2      210.38      204.66     42.34 o 
   8   5   2       25.98       67.93     29.11 o 
 -11   6   2       26.57       17.64     31.76 o 
 -10   6   2      174.19      280.53     44.99 o 
  -9   6   2      591.66      487.83     48.52 o 
  -8   6   2     1505.41     1407.93     68.81 o 
  -7   6   2     2186.83     2284.79     78.51 o 
  -6   6   2      361.24      356.39     33.52 o 
  -5   6   2      396.85      388.15     31.76 o 
  -4   6   2     1789.09     1781.99     31.88 o 
  -3   6   2     2558.74     2444.91     42.73 o 
  -2   6   2     9081.85     9059.65     73.99 o 
  -1   6   2     1029.84     1009.27     29.65 o 
   0   6   2      322.73      328.23     21.17 o 
   1   6   2       56.23       60.69     10.59 o 
   2   6   2       94.65       93.85     11.91 o 
   3   6   2     2129.18     2075.72     93.51 o 
   4   6   2     3971.49     4262.59    143.79 o 
   5   6   2     1312.59     1297.66     82.92 o 
   6   6   2     1522.00     1568.48     93.51 o 
   7   6   2      560.98      613.98     63.52 o 
   8   6   2       17.20       70.57     27.35 o 
 -10   7   2        7.64       -7.94     27.35 o 
  -9   7   2        2.49      -14.11     23.82 o 
  -8   7   2      420.92      443.73     45.87 o 
  -7   7   2     2893.43     2816.73     88.22 o 
  -6   7   2        0.02      -12.35     17.64 o 
  -5   7   2      501.88      529.00     35.29 o 
  -4   7   2      677.82      689.32     21.70 o 
  -3   7   2     4500.05     4670.57     73.12 o 
  -2   7   2      794.21      831.66     29.05 o 
  -1   7   2     1361.68     1398.80     36.85 o 
   0   7   2     1832.67     1795.02     56.02 o 
   1   7   2     3607.23     3567.51     62.42 o 
   2   7   2     1575.74     1576.99     42.21 o 
   3   7   2      767.84      808.06     64.40 o 
   4   7   2     1080.71      967.73     70.57 o 
   5   7   2       72.49       70.57     30.88 o 
   6   7   2      300.17      293.76     50.28 o 
   7   7   2       81.59      107.62     36.17 o 
 -10   8   2       45.21       25.58     29.11 o 
  -9   8   2      218.14      181.72     37.93 o 
  -8   8   2     1442.71     1584.36     74.10 o 
  -7   8   2        0.65       -7.94     22.05 o 
  -6   8   2        1.20       -1.74     10.80 o 
  -5   8   2       55.01       43.23     15.88 o 
  -4   8   2      353.69      388.78     23.31 o 
  -3   8   2     3401.32     3567.56     65.82 o 
  -2   8   2      415.84      433.03     41.90 o 
  -1   8   2     1074.27     1054.85     34.20 o 
   0   8   2      800.96      813.98     30.85 o 
   1   8   2      123.23      142.69     15.70 o 
   2   8   2      577.15      549.54     27.28 o 
   3   8   2     1922.83     1941.63    103.21 o 
   4   8   2      634.12      619.28     63.52 o 
   5   8   2     1308.79     1278.25     89.98 o 
   6   8   2       10.47       26.46     30.88 o 
  -9   9   2      104.93      134.97     37.05 o 
  -8   9   2      223.84      213.48     32.64 o 
  -7   9   2      114.20      102.33     23.82 o 
  -6   9   2      277.70      232.01     29.11 o 
  -5   9   2     1140.13     1141.51     53.81 o 
  -4   9   2     1386.66     1424.70     52.05 o 
  -3   9   2      172.14      178.24     26.02 o 
  -2   9   2      706.41      696.73     68.37 o 
  -1   9   2       13.71        6.30      8.19 o 
   0   9   2     1103.87     1052.86     37.34 o 
   1   9   2      994.83      958.23     47.20 o 
   2   9   2      670.50      873.34     73.22 o 
   3   9   2       21.59       20.29     28.23 o 
   4   9   2       22.89       22.05     29.11 o 
   5   9   2       29.13        2.65     29.99 o 
  -8  10   2        6.81       19.41     19.41 o 
  -7  10   2        9.28       -4.41     17.64 o 
  -6  10   2       94.54       85.57     22.05 o 
  -5  10   2       38.82       29.99     17.64 o 
  -4  10   2      669.54      672.25     59.10 o 
  -3  10   2      374.64      362.60     26.76 o 
  -2  10   2      693.54      659.06     32.95 o 
  -1  10   2     1005.76     1008.68     59.99 o 
   0  10   2       82.79       63.52     34.40 o 
   1  10   2        5.68       -7.06     23.82 o 
   2  10   2      581.27      601.63     67.04 o 
   3  10   2      113.91      106.74     41.46 o 
   4  10   2     1067.66     1122.99     93.51 o 
  -7  11   2       33.50       25.58     20.29 o 
  -6  11   2      584.61      642.21     47.64 o 
  -5  11   2      769.80      874.22     52.05 o 
  -4  11   2        0.08       -7.06     13.23 o 
  -3  11   2        3.28       13.25     13.67 o 
  -2  11   2       35.25       -1.76     23.82 o 
  -1  11   2      437.71      439.32     59.99 o 
   0  11   2      143.50      142.91     41.46 o 
   1  11   2      134.56      140.26     44.11 o 
   2  11   2       42.65       -7.06     29.99 o 
   3  11   2      169.34      242.59     56.46 o 
  -5  12   2       85.82       82.92     23.82 o 
  -3  12   2       13.93       36.17     29.99 o 
  -2  12   2      724.67      702.20     69.69 o 
  -1  12   2       17.43       52.05     35.29 o 
   0  12   2       49.21       71.45     39.70 o 
  -2 -12   3      150.88      138.50     45.87 o 
  -1 -12   3      119.95       99.68     41.46 o 
   0 -12   3      109.71      103.21     39.70 o 
   1 -12   3       43.90       37.93     33.52 o 
   2 -12   3       97.43       68.81     36.17 o 
   3 -12   3       16.71       15.00     29.99 o 
   4 -12   3        1.21       20.29     22.94 o 
  -4 -11   3       21.07       29.11     29.99 o 
  -3 -11   3      560.03      619.28     68.81 o 
  -2 -11   3      160.83      172.90     45.87 o 
  -1 -11   3       34.71       36.17     32.64 o 
   0 -11   3       73.00       65.28     32.64 o 
   1 -11   3       38.75       64.40     32.64 o 
   2 -11   3      416.80      389.03     52.93 o 
   3 -11   3      157.38      160.55     42.34 o 
   4 -11   3        4.98        3.53     19.41 o 
   5 -11   3      144.27      134.09     32.64 o 
  -6 -10   3      764.02      779.83     75.87 o 
  -5 -10   3       18.91       45.87     33.52 o 
  -4 -10   3      278.31      307.87     51.17 o 
  -3 -10   3        2.29       25.58     26.46 o 
  -2 -10   3       10.55       20.29     28.23 o 
  -1 -10   3      170.87      168.49     39.70 o 
   0 -10   3      116.73      144.67     37.05 o 
   1 -10   3      925.48      924.50     70.57 o 
   2 -10   3       92.40       83.81     32.64 o 
   3 -10   3       61.97       24.70     25.58 o 
   4 -10   3        4.21       -0.88     17.64 o 
   5 -10   3      261.64      213.48     36.17 o 
   6 -10   3      172.73      175.55     35.29 o 
   7 -10   3       58.56       53.81     33.52 o 
  -7  -9   3      102.17      170.26     44.11 o 
  -6  -9   3        0.69       18.53     28.23 o 
  -5  -9   3       58.21       89.10     35.29 o 
  -4  -9   3     1243.33     1176.80     81.16 o 
  -3  -9   3      771.39      859.22     67.93 o 
  -2  -9   3     1413.93     1499.67     87.33 o 
  -1  -9   3      210.83      183.49     37.05 o 
   0  -9   3       17.10       22.05     22.05 o 
   1  -9   3     1163.77     1201.50     74.98 o 
   2  -9   3      366.27      405.79     46.75 o 
   3  -9   3       51.50       67.04     29.99 o 
   4  -9   3      463.20      472.84     47.64 o 
   5  -9   3      242.06      257.30     28.23 o 
   6  -9   3       13.10        7.94     22.94 o 
   7  -9   3        9.08      -15.00     28.23 o 
  -8  -8   3       47.63       82.92     37.05 o 
  -7  -8   3     1785.96     1786.37    102.33 o 
  -6  -8   3       12.10        8.82     23.82 o 
  -5  -8   3     1064.29     1071.70     40.80 o 
  -4  -8   3       37.13       33.68     12.45 o 
  -3  -8   3       66.87       82.29     13.94 o 
  -2  -8   3      476.85      480.32     25.38 o 
  -1  -8   3      641.26      622.80     53.81 o 
   0  -8   3     1798.03     1833.13     86.45 o 
   1  -8   3     1289.12     1228.85     68.81 o 
   2  -8   3      435.90      437.55     44.99 o 
   3  -8   3      302.52      309.64     38.81 o 
   4  -8   3     1274.78     1219.14     68.81 o 
   5  -8   3      427.28      459.85     31.39 o 
   6  -8   3       60.34       81.16     25.58 o 
   7  -8   3       11.68       25.58     28.23 o 
   8  -8   3       35.47       54.69     35.29 o 
  -8  -7   3     1358.57     1370.61     81.16 o 
  -7  -7   3        0.07        0.50     12.70 o 
  -6  -7   3      193.73      208.54     23.17 o 
  -5  -7   3     3033.72     3028.73    105.42 o 
  -4  -7   3      765.48      728.62     30.98 o 
  -3  -7   3     3233.61     3056.50     59.82 o 
  -2  -7   3     1550.51     1472.68     40.34 o 
  -1  -7   3        0.48       16.76     16.76 o 
   0  -7   3      438.84      462.25     43.23 o 
   1  -7   3      206.74      259.35     33.52 o 
   2  -7   3       17.80       12.35     17.64 o 
   3  -7   3     3034.46     3114.90    102.33 o 
   4  -7   3      213.34      225.83     34.40 o 
   5  -7   3       33.10       24.38     16.52 o 
   6  -7   3      136.81      156.14     31.76 o 
   7  -7   3        5.63       -6.18     26.46 o 
   8  -7   3     1009.02      973.02     68.81 o 
   9  -7   3       44.17       58.22     38.81 o 
  -9  -6   3        1.36       33.52     23.82 o 
  -8  -6   3     1361.56     1527.90     70.57 o 
  -7  -6   3       45.87       31.48     14.62 o 
  -6  -6   3     1114.30     1072.94     40.60 o 
  -5  -6   3     1354.46     1397.92     42.42 o 
  -4  -6   3     1020.53     1003.03     44.11 o 
  -3  -6   3     1967.54     2012.08     46.17 o 
  -2  -6   3     2357.83     2338.83     48.29 o 
  -1  -6   3     6842.93     6518.27    151.73 o 
   0  -6   3     3129.47     3019.01     65.28 o 
   1  -6   3     2767.58     2609.43     89.10 o 
   2  -6   3      989.60      929.09     36.79 o 
   3  -6   3      199.46      230.24     30.88 o 
   4  -6   3      387.43      404.03     41.46 o 
   5  -6   3      159.00      161.84     21.46 o 
   6  -6   3      254.28      220.39     25.84 o 
   7  -6   3      478.71      446.37     48.52 o 
   8  -6   3        7.74      -22.94     22.94 o 
   9  -6   3        4.17      -10.59     29.11 o 
 -10  -5   3      157.12      137.62     33.52 o 
  -9  -5   3     3185.10     3366.32    107.62 o 
  -8  -5   3        2.96        3.53     16.76 o 
  -7  -5   3      482.09      461.54     29.39 o 
  -6  -5   3     1333.40     1368.10     43.23 o 
  -5  -5   3     1087.27     1108.88     36.24 o 
  -4  -5   3     3715.89     3605.18     63.43 o 
  -3  -5   3     3352.87     3181.31     55.96 o 
  -2  -5   3      133.05      139.30     12.69 o 
  -1  -5   3     3003.60     3089.48     52.38 o 
   0  -5   3      266.68      301.70     30.88 o 
   1  -5   3      353.41      353.75     31.76 o 
   2  -5   3    14378.51    14047.49    227.60 o 
   3  -5   3      828.03      823.94     49.40 o 
   4  -5   3     1899.46     1887.82     73.22 o 
   5  -5   3      151.91      158.70     20.72 o 
   6  -5   3      113.57      123.80     22.68 o 
   7  -5   3     1356.76     1347.06     70.57 o 
   8  -5   3      242.39      231.13     42.34 o 
   9  -5   3      103.80      116.44     39.70 o 
 -10  -4   3       37.25       31.76     26.46 o 
  -9  -4   3     1581.29     1718.44     76.75 o 
  -8  -4   3     1203.31     1175.92     59.99 o 
  -7  -4   3     1315.46     1295.35     61.75 o 
  -6  -4   3     3239.79     3192.97     63.12 o 
  -5  -4   3     5356.12     5406.78     80.33 o 
  -4  -4   3     2584.00     2535.52     49.34 o 
  -3  -4   3     5920.87     5978.88     76.86 o 
  -2  -4   3    11252.18    11360.65    114.15 o 
  -1  -4   3     6272.55     6027.89     73.90 o 
   0  -4   3     1339.80     1248.25     52.93 o 
   1  -4   3     4629.11     4936.56    109.39 o 
   2  -4   3      583.31      670.44     40.58 o 
   3  -4   3       77.69       65.28     19.41 o 
   4  -4   3     1934.81     1969.70     47.04 o 
   5  -4   3       10.60       20.78     13.78 o 
   6  -4   3     3405.43     3239.80     74.54 o 
   7  -4   3      136.19      137.62     30.88 o 
   8  -4   3      255.70      242.59     43.23 o 
   9  -4   3       24.66        4.41     33.52 o 
 -10  -3   3     3332.99     3418.36    112.92 o 
  -9  -3   3        1.98      -13.23     17.64 o 
  -8  -3   3      337.09      349.33     37.93 o 
  -7  -3   3       33.64       40.67     11.80 o 
  -6  -3   3      631.73      629.92     27.09 o 
  -5  -3   3    10329.51    10313.99    115.61 o 
  -4  -3   3     4385.24     4075.86     61.04 o 
  -3  -3   3      125.19      160.48     12.50 o 
  -2  -3   3     7127.19     7343.65     80.83 o 
  -1  -3   3       89.57      115.42     11.47 o 
   0  -3   3      213.15      238.61     15.27 o 
   1  -3   3    33294.32    34334.50    427.85 o 
   2  -3   3     4431.43     4319.93     99.68 o 
   4  -3   3      595.95      616.61     29.04 o 
   5  -3   3        4.64       17.15     14.84 o 
   6  -3   3      916.57      873.88     41.89 o 
   7  -3   3      116.17      134.97     33.52 o 
   8  -3   3      268.76      299.05     44.99 o 
   9  -3   3      939.66     1159.16     77.63 o 
  10  -3   3      178.28      174.67     46.75 o 
 -11  -2   3      566.27      573.40     55.58 o 
 -10  -2   3     1384.70     1366.46     72.34 o 
  -9  -2   3      415.64      464.02     44.11 o 
  -8  -2   3      810.15      744.54     49.40 o 
  -7  -2   3     5939.69     5999.56    123.50 o 
  -6  -2   3     2556.33     2449.11     50.21 o 
  -5  -2   3      427.26      406.47     19.64 o 
  -4  -2   3      867.77      716.62     22.61 o 
  -3  -2   3        1.36        7.63      7.06 o 
  -2  -2   3    32619.97    32614.30    679.70 o 
  -1  -2   3      985.32      985.91     19.36 o 
   0  -2   3    28760.68    28686.03    357.27 o 
   1  -2   3       20.66       73.68     44.11 o 
   3  -2   3     3174.15     3255.17     90.86 o 
   4  -2   3      894.90      937.37     35.08 o 
   5  -2   3     6025.67     5874.27     91.13 o 
   6  -2   3     1686.75     1733.62     54.59 o 
   7  -2   3      736.07      777.33     44.05 o 
   8  -2   3      122.54      152.61     37.93 o 
   9  -2   3      209.93      274.35     44.99 o 
  10  -2   3       60.26       38.81     35.29 o 
 -11  -1   3     1902.69     1965.45     90.86 o 
 -10  -1   3      297.85      242.59     38.81 o 
  -9  -1   3       33.77       13.23     22.94 o 
  -7  -1   3        9.69       42.34     16.76 o 
  -6  -1   3     5685.21     5563.79     75.41 o 
  -5  -1   3    10297.48    10050.43    144.67 o 
  -4  -1   3      420.07      374.19     15.90 o 
  -3  -1   3    21898.77    21951.40    175.62 o 
  -2  -1   3     4276.37     4523.68     91.30 o 
   0  -1   3     7166.88     7331.62    123.50 o 
   1  -1   3     4030.74     4095.86     91.74 o 
   2  -1   3    16770.88    17240.02    254.06 o 
   3  -1   3     2899.35     2874.66     76.31 o 
   4  -1   3      165.92      166.12     19.07 o 
   5  -1   3     1357.13     1326.85     44.04 o 
   6  -1   3      123.31      139.96     23.83 o 
   7  -1   3      740.77      806.11     43.58 o 
   8  -1   3     1826.27     1909.87     85.57 o 
   9  -1   3      460.47      472.84     53.81 o 
  10  -1   3       15.91       56.46     35.29 o 
 -11   0   3       87.72       54.69     28.23 o 
 -10   0   3      804.21      764.83     57.34 o 
  -9   0   3      208.43      243.48     35.29 o 
  -8   0   3     7122.08     7012.28    143.79 o 
  -7   0   3     1473.96     1483.79     59.10 o 
  -6   0   3     1770.09     1769.61     59.10 o 
  -5   0   3     3602.26     3449.45     48.30 o 
  -4   0   3       49.93       43.65      6.53 o 
  -3   0   3    21377.01    21327.45    129.79 o 
  -2   0   3       23.36       45.11      9.55 o 
  -1   0   3    13986.08    14595.82    139.82 o 
   0   0   3     1576.74     1670.81     59.10 o 
   1   0   3     8588.01     9082.71    162.32 o 
   2   0   3     3040.92     2969.35     90.86 o 
   3   0   3     6277.31     6355.35     93.07 o 
   4   0   3     6762.54     6603.81    106.30 o 
   5   0   3     4561.08     4558.95     80.00 o 
   6   0   3     3197.74     3193.90     71.64 o 
   7   0   3     1557.96     1573.13     54.89 o 
   8   0   3       47.46       96.16     29.99 o 
   9   0   3        0.55       19.41     28.23 o 
 -11   1   3      182.45      235.54     38.81 o 
 -10   1   3       15.15       21.17     22.05 o 
  -9   1   3     2887.91     3099.02     98.80 o 
  -8   1   3       39.81       15.00     18.53 o 
  -7   1   3      150.74      140.26     22.94 o 
  -6   1   3     2303.90     2240.68     66.16 o 
  -5   1   3     2163.68     2110.12     58.22 o 
  -4   1   3    32342.24    31237.57   1250.46 o 
  -3   1   3      336.93      327.87     10.88 o 
  -2   1   3     3113.91     3222.79     31.82 o 
  -1   1   3     7428.91     7669.41     75.68 o 
   0   1   3      450.01      522.06     26.02 o 
   1   1   3    15841.39    15967.95    251.42 o 
   2   1   3     2818.82     2687.00     44.69 o 
   3   1   3      455.52      419.36     22.81 o 
   4   1   3       18.69       36.97     17.20 o 
   5   1   3       27.96       44.92     15.46 o 
   6   1   3       60.32       61.87     18.65 o 
   7   1   3     2213.76     2173.22     62.52 o 
   8   1   3      620.26      663.38     56.46 o 
   9   1   3      672.75      824.82     61.75 o 
 -11   2   3      419.22      447.25     50.28 o 
 -10   2   3      106.71      121.74     30.88 o 
  -9   2   3     2750.75     2844.08     94.39 o 
  -8   2   3      916.79      926.27     52.05 o 
  -7   2   3      789.30      754.25     43.23 o 
  -6   2   3       74.26       58.22     16.76 o 
  -5   2   3     3374.01     3173.12     71.45 o 
  -4   2   3     8943.28     8941.56    121.74 o 
  -3   2   3     2372.62     2513.45     28.67 o 
  -2   2   3     4816.63     4748.03     40.93 o 
  -1   2   3     5506.42     5376.51     61.50 o 
   0   2   3    10963.36    11167.52    105.74 o 
   1   2   3    12842.34    13225.35    115.92 o 
   2   2   3     5552.78     5459.87     68.63 o 
   3   2   3     1667.24     1635.82     39.54 o 
   4   2   3     4065.85     4179.82     81.60 o 
   5   2   3     4165.44     4051.61    118.21 o 
   6   2   3     4752.57     4777.99     87.18 o 
   7   2   3      413.63      439.75     32.85 o 
   8   2   3      135.44      152.61     33.52 o 
   9   2   3      111.84       52.05     29.99 o 
 -11   3   3        5.38       -5.29     23.82 o 
 -10   3   3     2842.51     2861.72    101.45 o 
  -9   3   3        7.42      -18.53     21.17 o 
  -8   3   3      176.16      161.44     29.99 o 
  -7   3   3      877.72      925.38     47.64 o 
  -6   3   3      500.16      544.29     36.17 o 
  -5   3   3    28515.95    27671.55    299.05 o 
  -4   3   3      544.59      590.50     19.96 o 
  -3   3   3     2425.71     2698.23     31.54 o 
  -2   3   3       11.17       12.64      8.38 o 
  -1   3   3        1.16       20.58     11.03 o 
   0   3   3     6994.85     6726.01    155.70 o 
   1   3   3     3004.58     2857.48     47.95 o 
   2   3   3     1206.49     1182.74     29.46 o 
   3   3   3     7367.07     7469.57     92.17 o 
   4   3   3      737.75      728.69     46.75 o 
   5   3   3      191.36      222.61     21.81 o 
   6   3   3     3272.60     3363.78     73.19 o 
   7   3   3      717.77      703.27     39.31 o 
   8   3   3      555.87      655.44     62.63 o 
 -11   4   3      100.03      131.44     34.40 o 
 -10   4   3     1254.55     1349.70     72.34 o 
  -9   4   3      127.06      157.91     32.64 o 
  -8   4   3       28.18       15.88     19.41 o 
  -7   4   3      382.74      371.39     32.64 o 
  -6   4   3     2318.66     2253.92     67.93 o 
  -5   4   3     3261.50     3270.16     74.10 o 
  -4   4   3     6784.86     6858.98     61.73 o 
  -3   4   3      736.14      662.55     16.37 o 
  -2   4   3    16251.22    16237.04    169.37 o 
  -1   4   3     9254.34     8988.59     94.96 o 
   0   4   3     9796.51     9867.18    104.11 o 
   1   4   3     1186.14     1110.77     30.41 o 
   2   4   3      506.16      478.75     18.37 o 
   3   4   3     4069.61     4020.93     63.33 o 
   4   4   3      797.63      774.54     59.99 o 
   5   4   3     1720.86     1737.85     89.98 o 
   6   4   3      110.92      109.39     32.64 o 
   7   4   3      947.76      944.79     72.34 o 
   8   4   3      332.00      429.61     52.05 o 
 -11   5   3     1627.64     1559.66     82.92 o 
 -10   5   3       70.28       45.87     30.88 o 
  -9   5   3       11.71      -11.47     22.94 o 
  -8   5   3       52.79       77.63     26.46 o 
  -7   5   3      576.20      651.03     43.23 o 
  -6   5   3     6493.86     6073.66    113.80 o 
  -5   5   3      269.65      284.14     17.43 o 
  -4   5   3      208.53      217.89     11.88 o 
  -3   5   3     3123.63     2969.86     37.14 o 
  -2   5   3       61.64       80.88      9.87 o 
  -1   5   3     4848.48     4703.58     66.09 o 
   0   5   3     7128.41     6939.54     86.10 o 
   1   5   3      535.37      639.64    104.98 o 
   2   5   3     9396.55     8992.72    200.25 o 
   3   5   3      737.45      734.84     59.10 o 
   4   5   3      137.65      152.61     35.29 o 
   5   5   3     2058.92     2086.30    102.33 o 
   6   5   3       51.35       66.16     29.99 o 
   7   5   3     1005.93     1049.77     79.39 o 
   8   5   3       23.40      105.86     30.88 o 
 -11   6   3      540.18      533.71     57.34 o 
 -10   6   3       14.29        8.82     26.46 o 
  -9   6   3      190.87      209.07     36.17 o 
  -8   6   3      386.70      376.68     40.58 o 
  -7   6   3     3965.93     3922.96     97.04 o 
  -6   6   3      535.52      509.13     24.93 o 
  -5   6   3     1814.00     1804.43     40.49 o 
  -4   6   3     1362.14     1356.37     27.68 o 
  -3   6   3     5289.23     5311.49     54.77 o 
  -2   6   3     3957.44     4011.87     64.53 o 
  -1   6   3      872.05      846.72     29.11 o 
   0   6   3      147.46      140.95     23.82 o 
   1   6   3      507.30      508.14     23.72 o 
   2   6   3     2951.27     2936.71    114.68 o 
   3   6   3        0.44       13.23     21.17 o 
   4   6   3     2678.57     2598.84    116.44 o 
   5   6   3       82.40      101.45     31.76 o 
   6   6   3     1499.99     1592.30     98.80 o 
   7   6   3      118.35      116.44     40.58 o 
 -10   7   3        3.31       -0.88     26.46 o 
  -9   7   3      210.93      216.13     38.81 o 
  -8   7   3      266.09      230.24     37.05 o 
  -7   7   3     1205.61     1169.76     39.91 o 
  -6   7   3        5.47       -2.57     10.39 o 
  -5   7   3        1.62       -0.49      8.65 o 
  -4   7   3     4494.53     4548.20     73.84 o 
  -3   7   3      462.22      470.87     24.26 o 
  -2   7   3      803.87      775.81     28.88 o 
  -1   7   3     1522.50     1508.13     40.73 o 
   0   7   3      982.41      928.13     52.49 o 
   1   7   3     6953.09     7106.04     98.59 o 
   2   7   3      535.68      479.89     52.05 o 
   3   7   3        0.21       17.64     22.05 o 
   4   7   3      136.59      110.27     35.29 o 
   5   7   3        0.34        0.88     26.46 o 
   6   7   3      823.78      931.56     82.04 o 
 -10   8   3       14.18        8.82     27.35 o 
  -9   8   3      252.34      282.29     39.70 o 
  -8   8   3     1195.03     1197.45     50.28 o 
  -7   8   3       41.86       44.99     20.29 o 
  -6   8   3      287.64      284.94     30.88 o 
  -5   8   3      103.30       99.68     20.29 o 
  -4   8   3     2399.20     2366.10     54.89 o 
  -3   8   3      600.04      580.57     27.71 o 
  -2   8   3       34.53       28.55      9.98 o 
  -1   8   3      107.68       93.70     13.62 o 
   0   8   3     1333.49     1326.86     40.85 o 
   1   8   3      902.51      958.65     51.17 o 
   2   8   3        8.70       18.53     23.82 o 
   3   8   3     1068.37     1085.06     80.28 o 
   4   8   3      533.25      497.54     59.10 o 
   5   8   3      843.66     1018.89     85.57 o 
   6   8   3       80.44       76.75     35.29 o 
  -9   9   3        0.73        2.65     17.64 o 
  -8   9   3      355.83      269.06     35.29 o 
  -7   9   3        0.69      -15.00     15.00 o 
  -6   9   3      137.83      129.68     24.70 o 
  -5   9   3     1663.12     1575.54     63.52 o 
  -4   9   3      275.08      312.73     24.37 o 
  -3   9   3       42.26       43.66     13.14 o 
  -2   9   3      352.59      314.64     22.69 o 
  -1   9   3       81.10      120.35     32.20 o 
   0   9   3     3816.84     3920.72     75.19 o 
   1   9   3       13.25        8.97     18.97 o 
   2   9   3        6.56       45.87     29.99 o 
   3   9   3       44.24       30.88     28.23 o 
   4   9   3      151.66      144.67     44.99 o 
   5   9   3      440.03      396.97     63.52 o 
  -8  10   3       43.06       44.11     22.94 o 
  -7  10   3        9.05       13.23     18.53 o 
  -6  10   3      256.27      272.59     33.52 o 
  -5  10   3      516.60      474.60     39.70 o 
  -4  10   3      463.05      504.59     38.81 o 
  -3  10   3       17.71       15.52     13.06 o 
  -2  10   3      117.27      162.76     19.89 o 
  -1  10   3      321.89      371.43     26.78 o 
   0  10   3        0.22       -2.07     11.75 o 
   1  10   3       13.86       14.11     28.23 o 
   2  10   3      414.07      436.67     62.63 o 
   3  10   3      385.79      458.72     67.04 o 
  -7  11   3       11.31       41.46     22.05 o 
  -6  11   3      566.01      642.21     47.64 o 
  -5  11   3       23.99       39.70     20.29 o 
  -4  11   3        0.15        3.53     15.00 o 
  -3  11   3       33.01       40.24     14.73 o 
  -2  11   3        0.14       -8.90     12.55 o 
  -1  11   3     1339.68     1443.21     95.27 o 
   0  11   3        0.20       12.35     29.11 o 
   1  11   3        0.35       16.76     29.99 o 
   2  11   3      131.21      109.39     44.99 o 
  -4  12   3        0.96        2.65     17.64 o 
  -3  12   3      142.63      183.49     44.11 o 
  -2  12   3      352.63      427.85     58.22 o 
  -1  12   3        2.33       14.11     29.99 o 
  -2 -12   4      149.57      182.61     47.64 o 
  -1 -12   4      322.73      363.45     60.87 o 
   0 -12   4       46.24       74.10     37.05 o 
   1 -12   4       96.79      104.09     39.70 o 
   2 -12   4       86.18       88.22     38.81 o 
   3 -12   4        6.94       52.05     26.46 o 
  -4 -11   4       85.01      102.33     38.81 o 
  -3 -11   4      238.90      285.82     53.81 o 
  -2 -11   4      206.16      180.84     45.87 o 
  -1 -11   4       64.63       59.99     35.29 o 
   0 -11   4       28.11       72.34     31.76 o 
   1 -11   4      210.45      179.96     44.11 o 
   2 -11   4      289.77      332.57     52.93 o 
   3 -11   4      196.18      288.47     44.11 o 
   4 -11   4        0.11       29.11     26.46 o 
   5 -11   4       72.70      104.09     32.64 o 
  -6 -10   4      363.98      467.54     66.16 o 
  -5 -10   4        6.79        7.06     28.23 o 
  -4 -10   4        3.53        0.88     26.46 o 
  -3 -10   4       57.98       78.51     35.29 o 
  -2 -10   4      211.92      259.35     47.64 o 
  -1 -10   4      340.01      348.45     52.05 o 
   0 -10   4      857.15      817.76     67.93 o 
   1 -10   4      457.17      449.02     53.81 o 
   2 -10   4       60.47       24.70     29.99 o 
   3 -10   4        0.22       10.59     22.05 o 
   4 -10   4       27.52       15.88     23.82 o 
   5 -10   4      186.60      166.73     35.29 o 
   6 -10   4      141.41      122.62     35.29 o 
  -7  -9   4      197.50      214.36     46.75 o 
  -6  -9   4      184.59      183.49     43.23 o 
  -5  -9   4      346.38      386.39     54.69 o 
  -4  -9   4      575.06      610.54     33.61 o 
  -3  -9   4     1534.90     1555.17     64.84 o 
  -2  -9   4     1101.39     1093.88     75.87 o 
  -1  -9   4       14.57        7.06     22.05 o 
   0  -9   4      338.58      322.87     46.75 o 
   1  -9   4      269.42      220.54     40.58 o 
   2  -9   4      547.62      543.41     52.05 o 
   3  -9   4        7.50       -1.76     17.64 o 
   4  -9   4      389.28      459.60     48.52 o 
   5  -9   4       14.74       17.72     21.61 o 
   6  -9   4        1.85       10.59     26.46 o 
   7  -9   4        0.28       -7.06     28.23 o 
  -8  -8   4      519.23      570.76     60.87 o 
  -7  -8   4     2098.13     2168.39     65.36 o 
  -6  -8   4      172.70      167.71     21.87 o 
  -5  -8   4        9.79       20.17     13.53 o 
  -4  -8   4        2.03        9.70     10.33 o 
  -3  -8   4      599.65      558.36     46.75 o 
  -2  -8   4      568.97      550.47     52.05 o 
  -1  -8   4      923.15      919.21     63.52 o 
   0  -8   4     1640.16     1584.36     82.04 o 
   1  -8   4     1902.76     1791.66     87.33 o 
   2  -8   4      141.12      174.67     31.76 o 
   3  -8   4        4.04       -2.65     18.53 o 
   4  -8   4      714.18      666.91     57.34 o 
   5  -8   4      575.14      597.90     36.66 o 
   6  -8   4      587.04      601.63     52.05 o 
   7  -8   4       60.00       57.34     32.64 o 
   8  -8   4       62.76       76.75     37.05 o 
  -8  -7   4      459.01      598.10     49.40 o 
  -7  -7   4       99.87      102.79     20.29 o 
  -6  -7   4      151.60      187.64     22.00 o 
  -5  -7   4      543.70      556.90     30.18 o 
  -4  -7   4     5641.00     5674.53     91.06 o 
  -3  -7   4     2651.95     2592.03     63.52 o 
  -2  -7   4      909.16      939.46     33.91 o 
  -1  -7   4      626.29      590.16     49.40 o 
   0  -7   4        8.77        3.53     16.76 o 
   1  -7   4     1108.27     1179.45     67.04 o 
   2  -7   4       98.77      101.45     25.58 o 
   3  -7   4     2099.88     1915.17     83.81 o 
   4  -7   4      414.27      397.85     44.99 o 
   5  -7   4      121.87      108.06     26.91 o 
   6  -7   4       59.54       40.58     27.35 o 
   7  -7   4      213.95      202.01     40.58 o 
   8  -7   4      222.51      180.84     41.46 o 
  -9  -6   4      257.50      344.92     43.23 o 
  -8  -6   4     1427.80     1524.37     70.57 o 
  -7  -6   4      453.25      473.73     33.96 o 
  -6  -6   4        0.13        1.53     14.56 o 
  -5  -6   4     1339.91     1281.80     59.99 o 
  -4  -6   4      228.20      233.81     19.89 o 
  -3  -6   4      178.47      209.24     16.80 o 
  -2  -6   4     4228.44     4208.28     86.45 o 
  -1  -6   4     2939.69     2949.06     99.68 o 
   0  -6   4     8386.66     8052.34    175.55 o 
   1  -6   4      139.15      143.50     18.33 o 
   2  -6   4      118.17      127.03     27.35 o 
   3  -6   4      944.46      856.58     55.58 o 
   4  -6   4      843.70      883.04     59.10 o 
   5  -6   4      764.41      763.24     37.09 o 
   6  -6   4      441.88      409.29     32.00 o 
   7  -6   4      442.96      425.20     48.52 o 
   8  -6   4       19.92       -0.88     29.11 o 
 -10  -5   4     1535.56     1587.89     81.16 o 
  -9  -5   4      915.11      983.61     61.75 o 
  -8  -5   4      190.33      250.53     32.64 o 
  -7  -5   4      947.09      928.01     38.93 o 
  -6  -5   4      202.39      184.05     18.93 o 
  -5  -5   4     7223.95     6941.59     97.69 o 
  -4  -5   4     2993.32     3016.11     58.55 o 
  -3  -5   4      196.06      208.62     16.48 o 
  -2  -5   4      818.48      857.76     53.81 o 
  -1  -5   4       99.46      125.33     28.23 o 
   0  -5   4      701.33      701.32     46.75 o 
   1  -5   4      160.74      175.55     27.35 o 
   2  -5   4     1273.82     1272.95     60.87 o 
   3  -5   4     2059.49     1999.85     79.39 o 
   4  -5   4     4740.91     4730.13    130.56 o 
   5  -5   4       12.49       25.34     15.46 o 
   6  -5   4     1181.62     1139.03     46.42 o 
   7  -5   4      955.70      894.51     59.99 o 
   8  -5   4      113.12      154.38     37.05 o 
   9  -5   4        6.79      -12.35     32.64 o 
 -10  -4   4      207.42      237.30     37.93 o 
  -9  -4   4      510.07      532.82     47.64 o 
  -8  -4   4      466.43      457.84     40.58 o 
  -7  -4   4        0.63       -3.00     13.67 o 
  -6  -4   4     8187.61     7778.48    150.41 o 
  -5  -4   4      115.70      126.33     19.41 o 
  -4  -4   4        0.73       -5.29      7.06 o 
  -3  -4   4    13188.28    13111.29    133.19 o 
  -2  -4   4     1117.68     1034.71     29.36 o 
  -1  -4   4    30413.77    30290.11    383.30 o 
   0  -4   4      575.93      492.24     35.29 o 
   1  -4   4      297.14      373.15     31.76 o 
   2  -4   4      780.25      802.76     48.52 o 
   3  -4   4     1053.01     1077.12     58.22 o 
   4  -4   4     1765.23     1799.60     78.51 o 
   5  -4   4      565.12      664.26     34.71 o 
   6  -4   4      243.37      194.98     67.79 o 
   7  -4   4      518.63      504.59     48.52 o 
   8  -4   4        1.14       -1.76     27.35 o 
   9  -4   4       35.16        0.88     33.52 o 
 -11  -3   4     1428.52     1532.31     82.04 o 
 -10  -3   4     1990.94     1906.34     85.57 o 
  -9  -3   4       27.39       13.23     21.17 o 
  -8  -3   4      820.49      768.36     49.40 o 
  -7  -3   4       13.30       25.53     10.55 o 
  -6  -3   4     6582.34     6154.51     88.04 o 
  -5  -3   4      747.07      701.65     26.87 o 
  -4  -3   4      520.03      528.81     21.62 o 
  -3  -3   4     5355.23     5348.46     70.76 o 
  -2  -3   4     8129.82     8120.35     90.21 o 
  -1  -3   4     5993.15     5863.69     71.53 o 
   0  -3   4      121.76      169.37     22.05 o 
   1  -3   4     3717.70     3636.26     94.39 o 
   4  -3   4      265.48      257.69    129.24 o 
   5  -3   4      723.53      723.81     35.38 o 
   6  -3   4       66.20       56.79     31.73 o 
   7  -3   4      465.57      594.57     53.81 o 
   8  -3   4       36.86       70.57     31.76 o 
   9  -3   4      285.83      269.06     47.64 o 
 -11  -2   4      180.39      247.89     39.70 o 
 -10  -2   4        2.55       15.88     22.05 o 
  -9  -2   4      144.93      187.90     31.76 o 
  -8  -2   4        0.22      -12.35     14.11 o 
  -7  -2   4    10382.97    10048.67    167.61 o 
  -6  -2   4      382.58      356.08     19.64 o 
  -5  -2   4     1524.78     1586.23     39.70 o 
  -4  -2   4     4411.37     4511.52     49.32 o 
  -3  -2   4     3404.14     3328.83     50.23 o 
  -2  -2   4    17143.06    17024.23    146.66 o 
  -1  -2   4      519.40      530.18     18.27 o 
   0  -2   4        1.88        3.22     10.20 o 
   2  -2   4      245.28      362.57     37.93 o 
   3  -2   4     5043.00     4981.55    127.91 o 
   4  -2   4     5951.23     5907.51     89.90 o 
   5  -2   4     2939.23     2814.73     64.30 o 
   6  -2   4     1406.56     1383.50     52.04 o 
   7  -2   4      223.28      177.48     40.14 o 
   8  -2   4       91.94       70.57     31.76 o 
   9  -2   4      332.22      381.97     53.81 o 
 -11  -1   4      635.99      599.87     52.93 o 
 -10  -1   4       44.23       48.52     23.82 o 
  -9  -1   4       32.61       34.40     22.05 o 
  -8  -1   4     1506.50     1503.20     66.16 o 
  -7  -1   4     9872.50     9859.89    164.08 o 
  -6  -1   4      102.19       87.51     11.18 o 
  -5  -1   4     1361.12     1417.51     32.74 o 
  -4  -1   4     7390.46     7423.76     76.42 o 
  -3  -1   4    29872.87    30292.99    178.21 o 
  -2  -1   4     2701.70     2764.05     41.54 o 
  -1  -1   4     4327.38     4372.53     39.73 o 
   0  -1   4     1816.29     1856.94     61.75 o 
   1  -1   4    19298.31    19578.63    284.94 o 
   2  -1   4     6565.02     6489.16    144.67 o 
   3  -1   4      377.65      365.31     24.17 o 
   4  -1   4      381.07      357.81     49.40 o 
   5  -1   4     1196.41     1222.44     71.90 o 
   6  -1   4     1648.54     1666.89     67.04 o 
   7  -1   4        5.26       -8.99     20.34 o 
   8  -1   4      783.43      816.00     59.99 o 
   9  -1   4       23.60       60.87     34.40 o 
 -11   0   4        3.41       28.23     25.58 o 
 -10   0   4      334.31      371.39     43.23 o 
  -9   0   4      857.34      840.70     54.69 o 
  -8   0   4    14334.75    13913.40    214.36 o 
  -7   0   4     1278.57     1312.65     54.69 o 
  -6   0   4     2373.83     2246.86     64.40 o 
  -5   0   4       20.77       22.10      6.53 o 
  -4   0   4     1255.91     1256.91     21.14 o 
  -3   0   4    23155.36    23218.54    169.64 o 
  -2   0   4     6596.88     6774.82     53.88 o 
  -1   0   4        0.91        3.89      4.28 o 
   0   0   4     5260.50     5030.95    114.68 o 
   1   0   4      512.78      561.05     47.64 o 
   2   0   4     2740.85     2538.85     94.39 o 
   3   0   4     7082.36     7092.29    146.44 o 
   4   0   4     3284.38     3268.99     85.13 o 
   5   0   4     3895.53     3869.44     76.37 o 
   6   0   4      184.49      168.21     25.29 o 
   7   0   4        9.52       16.93     19.02 o 
   8   0   4      454.22      451.67     49.40 o 
   9   0   4       90.92       86.45     34.40 o 
 -11   1   4      199.70      160.55     32.64 o 
 -10   1   4        2.61        7.94     19.41 o 
  -9   1   4      772.97      748.07     52.05 o 
  -8   1   4     5399.81     5308.83    120.86 o 
  -7   1   4      239.71      243.48     27.35 o 
  -6   1   4      684.87      718.08     37.05 o 
  -5   1   4    15331.65    14751.46    185.25 o 
  -4   1   4    17457.11    17486.48    117.18 o 
  -3   1   4      307.84      319.35     11.39 o 
  -2   1   4     3913.56     4055.75     44.81 o 
  -1   1   4       73.51       89.47      5.74 o 
   0   1   4    25609.03    25112.79    346.25 o 
   1   1   4    15089.17    15076.09    258.47 o 
   2   1   4     5080.44     5402.63     72.05 o 
   3   1   4       68.41       77.30     24.26 o 
   4   1   4     3853.88     3985.02     74.54 o 
   5   1   4     1023.97     1078.61     42.25 o 
   6   1   4       22.04       13.83     18.08 o 
   7   1   4      696.99      740.19     40.94 o 
   8   1   4      196.25      222.30     36.17 o 
   9   1   4      516.09      644.86     59.99 o 
 -11   2   4        8.90       37.93     26.46 o 
 -10   2   4      307.98      320.22     40.58 o 
  -9   2   4     5117.78     5280.60    127.91 o 
  -8   2   4      121.53      107.62     22.94 o 
  -6   2   4     1869.21     1860.47     58.22 o 
  -5   2   4      160.78      154.94     12.43 o 
  -4   2   4    11488.40    11421.57     84.60 o 
  -3   2   4     1630.90     1636.70     24.72 o 
  -2   2   4      200.33      236.07      9.09 o 
  -1   2   4    15487.99    15305.51    282.73 o 
   0   2   4      890.23      929.73     27.37 o 
   1   2   4     2541.23     2713.28     57.34 o 
   2   2   4     2733.47     2376.85     73.22 o 
   3   2   4     1220.45     1262.74     36.73 o 
   4   2   4     8942.42     8727.60    113.08 o 
   5   2   4       66.66       81.10     18.42 o 
   6   2   4      366.25      330.58     28.54 o 
   7   2   4      307.85      322.89     30.09 o 
   8   2   4        1.17       62.66     20.21 o 
 -11   3   4      175.53      169.37     34.40 o 
 -10   3   4     1085.99     1049.77     63.52 o 
  -9   3   4      778.26      681.91     48.52 o 
  -8   3   4     1739.91     1708.74     67.04 o 
  -7   3   4      529.62      486.95     36.17 o 
  -6   3   4    11395.10    11199.00    163.20 o 
  -5   3   4     8978.26     8644.27    127.91 o 
  -4   3   4      127.20      121.37      8.31 o 
  -3   3   4     2603.56     2533.47     31.57 o 
  -2   3   4     5379.75     5418.27     68.31 o 
  -1   3   4     8375.79     8230.17     91.55 o 
   0   3   4     4602.15     4434.03     64.65 o 
   1   3   4     2607.39     2689.87     33.59 o 
   2   3   4      166.05      132.41     13.49 o 
   3   3   4     8028.93     8246.52    123.94 o 
   4   3   4      182.43      212.66     20.55 o 
   5   3   4      473.32      428.73     52.93 o 
   6   3   4      468.93      416.38     50.28 o 
   7   3   4      850.86      854.81     69.69 o 
 -11   4   4        0.24       31.76     28.23 o 
 -10   4   4     2550.90     2430.35     92.63 o 
  -9   4   4      657.93      681.03     48.52 o 
  -8   4   4        2.87        2.65     17.64 o 
  -7   4   4      794.36      827.46     44.11 o 
  -6   4   4      800.94      806.74     28.34 o 
  -5   4   4      660.29      685.27     23.70 o 
  -4   4   4      286.51      283.76     12.20 o 
  -3   4   4       68.30       71.72      7.17 o 
  -2   4   4    32504.03    32297.18    255.91 o 
  -1   4   4     5327.13     5309.45     78.51 o 
   0   4   4     2776.29     2720.75     50.76 o 
   1   4   4     5970.07     5949.23    145.56 o 
   2   4   4      112.59      151.73     32.64 o 
   3   4   4     7171.52     6670.88    175.55 o 
   4   4   4       10.06        8.82     24.70 o 
   5   4   4       12.86       18.53     23.82 o 
   6   4   4       60.21       59.10     29.99 o 
   7   4   4       41.11       44.11     29.11 o 
   8   4   4      144.49      264.65     44.11 o 
 -11   5   4      539.03      541.65     52.05 o 
 -10   5   4       23.86        4.41     22.05 o 
  -9   5   4      690.88      786.89     52.93 o 
  -8   5   4      759.97      801.00     49.40 o 
  -7   5   4     6959.60     6637.36    127.03 o 
  -6   5   4     3791.16     3680.79     60.76 o 
  -5   5   4       15.99        9.67      7.63 o 
  -4   5   4      467.30      493.03     16.28 o 
  -3   5   4     1372.28     1425.39     35.60 o 
  -2   5   4     8938.49     8807.84    131.88 o 
  -1   5   4     1350.38     1300.67     35.52 o 
   0   5   4        1.24        5.42      7.06 o 
   1   5   4     2459.98     2445.50     71.45 o 
   2   5   4     7342.50     6864.96    179.96 o 
   3   5   4      633.37      618.39     59.10 o 
   4   5   4      682.52      643.09     61.75 o 
   5   5   4      408.84      492.24     54.69 o 
   6   5   4      543.98      615.75     62.63 o 
   7   5   4     1310.60     1308.24     91.74 o 
 -11   6   4      211.57      304.34     43.23 o 
 -10   6   4       93.27       93.51     29.99 o 
  -9   6   4      219.28      244.36     36.17 o 
  -8   6   4     2658.46     2555.23     58.94 o 
  -7   6   4      153.03      170.67     18.39 o 
  -6   6   4       17.17        6.67      9.75 o 
  -5   6   4       68.20       89.74     18.08 o 
  -4   6   4       83.58       92.25     12.43 o 
  -3   6   4     9320.71     9112.02    107.89 o 
  -2   6   4     1337.66     1298.12     37.19 o 
  -1   6   4       82.82       69.22     11.22 o 
   0   6   4       23.56       37.68      9.54 o 
   1   6   4       27.67       28.07     11.91 o 
   2   6   4     3550.94     3206.65    123.50 o 
   3   6   4      291.86      277.00     44.11 o 
   4   6   4       20.00       20.29     24.70 o 
   5   6   4      698.88      711.90     67.04 o 
   6   6   4      170.76      236.42     49.40 o 
   7   6   4      116.89      186.14     44.99 o 
 -10   7   4      103.79      149.97     33.52 o 
  -9   7   4       57.98       59.67     18.83 o 
  -8   7   4      534.89      482.27     29.86 o 
  -7   7   4      614.23      578.31     29.32 o 
  -6   7   4      152.10      193.19     25.58 o 
  -5   7   4        7.06       11.47     12.35 o 
  -4   7   4     2026.66     2071.11     65.28 o 
  -3   7   4     1892.06     1914.63     59.99 o 
  -2   7   4      620.79      577.87     26.59 o 
  -1   7   4       88.20       82.64     12.54 o 
   0   7   4     1293.26     1342.34     59.99 o 
   1   7   4     6582.10     6452.87     97.25 o 
   2   7   4       82.23       64.40     29.99 o 
   3   7   4      100.85      109.39     33.52 o 
   4   7   4       70.51       66.16     30.88 o 
   5   7   4      503.11      531.94     67.93 o 
   6   7   4      345.83      431.38     61.75 o 
 -10   8   4        9.24       29.99     24.70 o 
  -9   8   4     1445.42     1391.16     68.81 o 
  -8   8   4      352.25      297.29     35.29 o 
  -7   8   4      114.36      130.56     25.58 o 
  -6   8   4        0.17      -13.23     13.23 o 
  -5   8   4        4.23       14.11     14.11 o 
  -4   8   4     3272.23     3364.85    108.51 o 
  -3   8   4      236.18      257.26     21.05 o 
  -2   8   4      532.24      598.21     51.61 o 
  -1   8   4      296.25      298.03     22.13 o 
   0   8   4       79.61       94.25     14.82 o 
   1   8   4      770.91      755.85     33.92 o 
   2   8   4      289.20      351.98     52.93 o 
   3   8   4       18.45       18.53     25.58 o 
   4   8   4     1360.95     1332.06     96.16 o 
   5   8   4      360.83      464.02     67.04 o 
  -9   9   4      208.74      253.18     36.17 o 
  -8   9   4       54.64       44.11     22.05 o 
  -7   9   4      230.92      231.13     31.76 o 
  -6   9   4       31.02       22.05     17.64 o 
  -5   9   4     1308.00     1373.52     60.87 o 
  -4   9   4        8.33        6.18     14.11 o 
  -3   9   4        1.46       -5.05      9.98 o 
  -2   9   4       88.89       87.70     15.99 o 
  -1   9   4     1026.55     1094.48     41.14 o 
   0   9   4     1400.41     1488.49     69.69 o 
   1   9   4        2.18       -1.74     11.12 o 
   2   9   4      188.26      202.90     47.64 o 
   3   9   4       68.21       76.75     37.93 o 
   4   9   4      389.08      487.83     69.69 o 
  -8  10   4       92.22       80.28     26.46 o 
  -7  10   4       44.67       63.52     22.94 o 
  -6  10   4       10.85        0.88     17.64 o 
  -5  10   4      950.72     1038.30     55.58 o 
  -4  10   4       19.75        8.82     15.88 o 
  -3  10   4      412.69      478.75     30.17 o 
  -2  10   4      751.67      804.02     38.60 o 
  -1  10   4      307.69      320.45     26.85 o 
   0  10   4      238.70      238.45     23.93 o 
   1  10   4       95.73      112.63     19.97 o 
   2  10   4        9.54        6.18     29.99 o 
   3  10   4      625.62      730.43     78.51 o 
  -6  11   4      294.00      305.23     37.05 o 
  -5  11   4      102.41      107.62     26.46 o 
  -4  11   4       28.95       28.23     18.53 o 
  -3  11   4       21.37        5.41     13.36 o 
  -2  11   4      299.83      365.28     30.05 o 
  -1  11   4      286.14      335.81     86.89 o 
   0  11   4       22.47       43.23     31.76 o 
   1  11   4        6.23       15.88     28.23 o 
  -3  12   4      283.87      267.29     34.40 o 
  -1 -12   5      256.11      254.06     51.17 o 
   0 -12   5       39.53       41.46     36.17 o 
   1 -12   5       41.03       40.58     34.40 o 
  -4 -11   5       16.39       41.46     33.52 o 
  -3 -11   5      123.71      150.85     43.23 o 
  -2 -11   5      473.42      500.18     65.28 o 
  -1 -11   5        0.02        2.65     28.23 o 
   0 -11   5       50.06       47.64     31.76 o 
   1 -11   5      100.71       87.33     37.05 o 
   2 -11   5      253.51      320.22     47.64 o 
   3 -11   5      195.50      190.55     42.34 o 
   4 -11   5       13.87       46.75     29.11 o 
  -5 -10   5       13.12        2.65     29.11 o 
  -4 -10   5       73.98       62.97     17.80 o 
  -3 -10   5      140.97      128.80     38.81 o 
  -2 -10   5      708.97      768.36     67.93 o 
  -1 -10   5       71.95       64.40     33.52 o 
   0 -10   5       86.69       95.27     35.29 o 
   1 -10   5       25.50       73.22     31.76 o 
   2 -10   5        3.67        0.88     19.41 o 
   3 -10   5      229.85      262.00     44.11 o 
   4 -10   5       26.14        7.94     28.23 o 
   5 -10   5      157.06      142.90     26.63 o 
  -7  -9   5       83.45      123.50     40.58 o 
  -6  -9   5      330.22      322.63     30.17 o 
  -5  -9   5      235.05      260.55     35.73 o 
  -4  -9   5      124.26      129.69     21.21 o 
  -3  -9   5     1151.49     1180.65     45.36 o 
  -2  -9   5        5.89        0.00     23.82 o 
  -1  -9   5       12.66        4.41     24.70 o 
   0  -9   5       33.85       27.35     27.35 o 
   1  -9   5      559.88      546.40     38.54 o 
   2  -9   5      862.81      899.80     66.16 o 
   3  -9   5       12.49      -14.11     18.53 o 
   4  -9   5       51.38       37.93     29.11 o 
   5  -9   5        4.72       26.07     19.29 o 
   6  -9   5        0.58      -24.70     25.58 o 
  -8  -8   5      888.77      945.67     60.87 o 
  -7  -8   5      750.71      717.95     40.23 o 
  -6  -8   5       90.82       92.28     18.59 o 
  -5  -8   5        0.95       -1.00     11.75 o 
  -4  -8   5      204.18      193.94     30.88 o 
  -3  -8   5      282.16      317.10     25.29 o 
  -2  -8   5       12.14       14.11     22.94 o 
  -1  -8   5      887.75      934.21     65.28 o 
   0  -8   5      240.50      247.00     39.70 o 
   1  -8   5      379.51      393.44     41.46 o 
   2  -8   5       35.21       41.46     24.70 o 
   3  -8   5       79.57       83.81     29.11 o 
   4  -8   5      498.67      474.60     52.05 o 
   5  -8   5      562.30      627.66     37.30 o 
   6  -8   5       27.67       -6.18     25.58 o 
   7  -8   5       36.36       34.40     31.76 o 
  -8  -7   5        1.07        6.18     21.17 o 
  -7  -7   5        2.88      -16.21     18.08 o 
  -6  -7   5      113.10       74.57     36.61 o 
  -5  -7   5      927.93      948.91     39.48 o 
  -4  -7   5     5938.05     5909.41     95.44 o 
  -3  -7   5        4.47        6.57     10.17 o 
  -2  -7   5      510.74      455.41     25.76 o 
  -1  -7   5       73.00       64.40     23.82 o 
   0  -7   5      579.61      590.16     52.05 o 
   1  -7   5     4521.91     4346.40    130.56 o 
   2  -7   5       81.91       63.52     23.82 o 
   3  -7   5      163.30      177.31     35.29 o 
   4  -7   5      360.83      377.56     46.75 o 
   5  -7   5        2.77        0.56     16.94 o 
   6  -7   5      106.92       78.88     23.61 o 
   7  -7   5       65.56       25.58     27.35 o 
   8  -7   5      119.20      185.25     43.23 o 
  -9  -6   5     2075.71     2200.10     91.74 o 
  -8  -6   5      621.63      553.11     45.87 o 
  -7  -6   5       72.42       78.70     17.38 o 
  -6  -6   5        1.57       19.03     12.70 o 
  -5  -6   5     1516.67     1530.92     46.58 o 
  -4  -6   5      503.25      481.64     26.11 o 
  -3  -6   5       37.39       34.34     11.22 o 
  -2  -6   5      958.98      919.10     33.29 o 
  -1  -6   5     1550.52     1469.68     72.34 o 
   1  -6   5        3.31       -2.65     14.11 o 
   2  -6   5      319.71      310.52     38.81 o 
   3  -6   5      474.67      386.39     44.11 o 
   4  -6   5     1561.00     1574.65     82.92 o 
   5  -6   5      470.82      468.53     34.75 o 
   6  -6   5      466.57      450.13     36.46 o 
   7  -6   5       10.13        7.94     28.23 o 
   8  -6   5       17.40       69.69     37.05 o 
 -10  -5   5     1135.30     1283.54     74.98 o 
  -9  -5   5        2.38      -21.17     21.17 o 
  -8  -5   5      296.37      272.59     33.52 o 
  -7  -5   5      427.86      398.97     27.36 o 
  -6  -5   5     1132.99     1103.44     39.62 o 
  -5  -5   5    12707.30    12657.85    145.16 o 
  -4  -5   5       25.67       23.52      9.62 o 
  -3  -5   5        5.33        9.09     10.59 o 
  -2  -5   5      523.84      523.71     24.48 o 
  -1  -5   5     1041.74     1005.94     39.30 o 
   0  -5   5     3111.01     3017.86     96.16 o 
   1  -5   5      942.40      905.98     53.81 o 
   2  -5   5      605.09      580.46     47.64 o 
   3  -5   5     2487.68     2667.65     97.92 o 
   4  -5   5       54.19       64.40     30.88 o 
   5  -5   5      591.41      630.94     37.94 o 
   6  -5   5       67.60       16.09     21.05 o 
   7  -5   5      148.23      179.08     39.70 o 
   8  -5   5      479.26      462.25     55.58 o 
 -10  -4   5     1257.64     1224.44     71.45 o 
  -9  -4   5      479.86      474.60     44.99 o 
  -8  -4   5      241.49      295.52     35.29 o 
  -7  -4   5      974.11      972.37     37.70 o 
  -6  -4   5     2129.11     2176.06     53.35 o 
  -5  -4   5      121.13      112.25     14.41 o 
  -4  -4   5      569.54      533.94     24.37 o 
  -3  -4   5      133.61      154.84     14.36 o 
  -2  -4   5     9600.16     9233.29    106.61 o 
  -1  -4   5    11572.44    11246.64    200.25 o 
   0  -4   5     1026.07     1063.88     54.69 o 
   1  -4   5     1790.60     1611.70     68.81 o 
   2  -4   5      170.53      132.32     25.58 o 
   3  -4   5     1217.27     1250.90     67.93 o 
   4  -4   5       21.42       21.19     25.08 o 
   5  -4   5      372.59      366.40     30.52 o 
   6  -4   5      349.59      381.61     35.38 o 
   7  -4   5       89.91       98.80     35.29 o 
   8  -4   5      129.07       82.04     38.81 o 
 -11  -3   5     1989.61     2208.93     97.92 o 
 -10  -3   5       40.84       44.99     25.58 o 
  -9  -3   5     1056.61      998.60     59.99 o 
  -8  -3   5      137.88      157.91     28.23 o 
  -7  -3   5      627.06      625.45     41.46 o 
  -6  -3   5    10711.50    10842.98    127.48 o 
  -5  -3   5       18.31       38.72      9.53 o 
  -4  -3   5      164.90      180.59     14.82 o 
  -3  -3   5     3296.27     3228.65     55.30 o 
  -2  -3   5       29.95       28.92      8.15 o 
  -1  -3   5     2387.18     2370.06     67.49 o 
   0  -3   5      492.08      470.19     37.93 o 
   4  -3   5      519.01      480.86     29.79 o 
   5  -3   5      474.55      442.92     58.66 o 
   6  -3   5       20.46       19.28     22.16 o 
   7  -3   5     1225.79     1294.83     73.22 o 
   8  -3   5       18.47      -22.05     31.76 o 
 -11  -2   5      631.85      642.21     58.22 o 
 -10  -2   5        1.14        7.94     22.94 o 
  -9  -2   5      659.23      636.04     48.52 o 
  -8  -2   5     2599.35     2545.91     82.92 o 
  -7  -2   5     6867.43     7041.39    135.85 o 
  -6  -2   5      153.12      149.51     14.65 o 
  -5  -2   5     3056.13     3125.25     38.00 o 
  -4  -2   5        3.15        8.78      4.38 o 
  -3  -2   5     9571.27     9446.77    158.79 o 
  -2  -2   5    12358.89    11891.08     84.80 o 
  -1  -2   5      344.71      301.91     15.99 o 
   0  -2   5       60.42       36.17     30.88 o 
   2  -2   5     2433.42     2365.95     87.33 o 
   3  -2   5       13.28       12.35     28.23 o 
   4  -2   5      221.44      203.57     22.69 o 
   5  -2   5      191.82      203.26     25.76 o 
   6  -2   5     1825.11     1854.74     62.14 o 
   7  -2   5       77.20       45.88     25.59 o 
   8  -2   5       24.92       62.63     35.29 o 
 -11  -1   5      149.62      172.90     34.40 o 
 -10  -1   5     1257.94     1250.90     67.93 o 
  -9  -1   5       37.53       49.40     22.05 o 
  -8  -1   5      386.58      396.97     38.81 o 
  -7  -1   5     3032.89     2968.46     82.92 o 
  -6  -1   5       29.50       34.75      8.67 o 
  -5  -1   5     2302.88     2408.85     32.83 o 
  -4  -1   5     8258.30     8056.79     86.49 o 
  -3  -1   5      703.02      700.35     15.95 o 
  -2  -1   5     1619.26     1651.85     24.43 o 
  -1  -1   5     5651.97     5706.27     69.68 o 
   0  -1   5     3599.05     3915.90    104.98 o 
   1  -1   5    23382.58    23685.07    350.22 o 
   2  -1   5     2485.00     2637.65    102.33 o 
   3  -1   5       18.45       22.94     33.52 o 
   4  -1   5       49.15       29.64     26.02 o 
   5  -1   5      497.95      507.26     56.46 o 
   6  -1   5     1167.37     1183.64     50.90 o 
   7  -1   5        1.28      -24.29     25.14 o 
   8  -1   5       59.87       69.69     34.40 o 
 -11   0   5       34.13       57.34     26.46 o 
 -10   0   5     1047.48     1019.78     60.87 o 
  -9   0   5     1466.82     1505.84     68.81 o 
  -8   0   5     5741.28     5606.12    125.27 o 
  -7   0   5      305.48      306.11     29.99 o 
  -6   0   5      747.09      756.89     37.93 o 
  -5   0   5     2900.92     2861.26     36.53 o 
  -4   0   5    12199.58    11876.87     88.25 o 
  -3   0   5     3041.82     2924.08     34.44 o 
  -2   0   5      788.57      766.66     16.66 o 
  -1   0   5      104.69      110.30      7.44 o 
   0   0   5    16643.95    17205.62    277.88 o 
   1   0   5     4625.24     4865.10    137.62 o 
   2   0   5      244.86      237.30     45.87 o 
   3   0   5      989.76      898.29     34.38 o 
   4   0   5      693.39      744.65     35.39 o 
   5   0   5     4781.24     4574.28     86.96 o 
   6   0   5      178.25      214.54     28.04 o 
   7   0   5      622.40      589.88     41.31 o 
   8   0   5       15.38       -9.70     26.46 o 
 -11   1   5     1141.37     1195.32     68.81 o 
 -10   1   5     1502.71     1481.14     72.34 o 
  -9   1   5       87.67       54.69     23.82 o 
  -8   1   5      234.00      239.06     30.88 o 
  -7   1   5      512.66      518.71     35.29 o 
  -6   1   5      892.95      863.70     26.63 o 
  -5   1   5    12269.82    11950.71     92.58 o 
  -4   1   5     4180.75     4222.63    105.69 o 
  -3   1   5      253.49      348.84     41.88 o 
  -2   1   5     2398.90     2514.34     32.05 o 
  -1   1   5     3028.28     3028.45     58.22 o 
   0   1   5    18485.73    17907.62    314.05 o 
   1   1   5      241.45      249.65     47.64 o 
   2   1   5      223.24      223.19     20.29 o 
   3   1   5      558.34      527.86     58.66 o 
   4   1   5        1.94        3.44     15.14 o 
   5   1   5     3350.17     3300.76     72.94 o 
   6   1   5      119.97      154.03     24.16 o 
   7   1   5      399.79      406.56     34.52 o 
   8   1   5      322.42      464.90     50.28 o 
 -11   2   5       94.43      105.86     30.88 o 
 -10   2   5     2600.15     2548.56     92.63 o 
  -9   2   5     1399.28     1297.66     63.52 o 
  -8   2   5     1101.45     1167.10     55.58 o 
  -7   2   5      448.83      411.97     32.64 o 
  -6   2   5     4470.42     4436.27     94.39 o 
  -5   2   5    11765.36    11855.76     92.04 o 
  -4   2   5      799.85      771.98     19.34 o 
  -3   2   5     2768.73     2856.82     36.00 o 
  -2   2   5      952.51      942.55     18.88 o 
  -1   2   5    14743.66    14516.90    140.57 o 
   0   2   5      627.62      598.15     24.46 o 
   1   2   5      646.77      672.20     58.22 o 
   2   2   5       61.03       52.38     11.31 o 
   3   2   5     3883.26     3786.18     66.61 o 
   4   2   5     5023.85     4858.88    129.24 o 
   5   2   5       42.71       30.93     17.20 o 
   6   2   5      385.76      366.10     50.28 o 
   7   2   5      176.37      225.83     41.46 o 
   8   2   5      125.96      195.84     43.23 o 
 -11   3   5      633.57      707.49     56.46 o 
 -10   3   5       87.95       49.40     26.46 o 
  -9   3   5       31.43       27.35     22.05 o 
  -8   3   5      231.50      241.71     29.99 o 
  -7   3   5       40.14       32.32     10.28 o 
  -6   3   5     8866.65     8691.16     96.36 o 
  -5   3   5      442.34      466.55     19.64 o 
  -4   3   5     3244.05     3110.14     38.86 o 
  -3   3   5      336.25      416.63     19.19 o 
  -2   3   5       12.96       16.21      6.32 o 
  -1   3   5    19249.55    18995.15    229.36 o 
   0   3   5      634.95      618.91     26.30 o 
   1   3   5      270.96      257.41     16.23 o 
   2   3   5      696.22      654.56     59.10 o 
   3   3   5      115.82      109.39     37.05 o 
   4   3   5     1437.13     1306.48     82.92 o 
   5   3   5      343.47      442.84     54.69 o 
   6   3   5      102.99      151.73     38.81 o 
   7   3   5     1794.13     1826.95    104.09 o 
   8   3   5      135.25      208.19     40.58 o 
 -10   4   5      317.28      222.30     34.40 o 
  -9   4   5      422.67      417.26     39.70 o 
  -8   4   5      152.75      160.32     25.58 o 
  -7   4   5     3848.69     3687.73     64.84 o 
  -6   4   5     1994.94     1905.27     41.74 o 
  -5   4   5      344.15      361.26     17.77 o 
  -4   4   5      249.01      266.63     12.41 o 
  -3   4   5     2449.99     2402.97     66.16 o 
  -2   4   5     9112.96     8916.21    103.61 o 
  -1   4   5       90.54      202.90     18.53 o 
   0   4   5     1151.06     1075.56     33.92 o 
   1   4   5     1328.02     1324.03     39.25 o 
   2   4   5     2463.40     2255.68    101.45 o 
   3   4   5     4119.01     4270.53    146.44 o 
   4   4   5      106.11       88.22     32.64 o 
   5   4   5      443.18      442.84     55.58 o 
   6   4   5      343.19      366.98     53.81 o 
   7   4   5       62.27      109.39     37.05 o 
 -11   5   5      135.59      213.48     37.05 o 
 -10   5   5      539.47      493.13     44.99 o 
  -9   5   5      101.44      125.70     19.58 o 
  -8   5   5        5.30       -5.73     11.18 o 
  -7   5   5     4884.76     4668.02    108.51 o 
  -6   5   5      650.01      662.70     25.84 o 
  -5   5   5     3615.16     3611.36     55.39 o 
  -4   5   5      233.07      258.08     12.41 o 
  -3   5   5      682.33      681.21     32.20 o 
  -2   5   5     3792.60     3692.99    104.09 o 
  -1   5   5        6.99       -5.59      6.31 o 
   0   5   5       26.06       30.13      9.67 o 
   1   5   5     3907.80     3828.02    115.56 o 
   2   5   5      403.94      391.68     54.69 o 
   3   5   5        0.33       24.70     27.35 o 
   4   5   5      606.15      573.40     58.22 o 
   5   5   5       20.12       26.46     26.46 o 
   6   5   5     1783.60     1783.72    106.74 o 
   7   5   5      140.14      159.67     41.46 o 
 -11   6   5       73.43       96.16     30.88 o 
 -10   6   5      336.66      330.76     36.17 o 
  -9   6   5        6.32       17.72     23.38 o 
  -8   6   5     1352.24     1308.93     42.07 o 
  -7   6   5      351.62      307.80     28.67 o 
  -6   6   5      197.60      204.66     26.46 o 
  -5   6   5      982.80      957.14     44.99 o 
  -4   6   5     3240.03     3129.86     59.26 o 
  -3   6   5     7380.24     7370.38     98.53 o 
  -2   6   5      264.64      255.04     19.23 o 
  -1   6   5      906.17      924.14     41.02 o 
   0   6   5     1759.67     1698.20     46.61 o 
   1   6   5      903.89      930.79     42.34 o 
   2   6   5     2379.01     2153.35    106.74 o 
   3   6   5       22.74       38.81     25.58 o 
   4   6   5        1.10        1.76     20.29 o 
   5   6   5      796.45      778.95     72.34 o 
   6   6   5       53.78       53.81     30.88 o 
 -10   7   5        7.76       -4.67     15.82 o 
  -9   7   5       91.23       83.81     25.58 o 
  -8   7   5     1122.59     1099.17     59.10 o 
  -7   7   5      498.51      475.48     38.81 o 
  -6   7   5      572.39      620.16     40.58 o 
  -5   7   5      771.99      835.40     44.99 o 
  -4   7   5      105.68      132.49     16.74 o 
  -3   7   5      306.35      299.38     22.18 o 
  -2   7   5      430.27      414.94     24.96 o 
  -1   7   5      914.03      923.93     35.52 o 
   0   7   5     5574.00     5313.24     88.81 o 
   1   7   5      364.17      338.60     29.55 o 
   2   7   5      116.01      132.32     37.93 o 
   3   7   5      379.32      369.62     52.93 o 
   4   7   5        8.56        7.06     25.58 o 
   5   7   5     1220.38     1310.01     97.92 o 
 -10   8   5        6.53       -4.41     21.17 o 
  -9   8   5      240.34      202.90     31.76 o 
  -8   8   5        6.74      -17.64     17.64 o 
  -7   8   5      333.75      369.62     37.05 o 
  -6   8   5      239.97      230.24     29.11 o 
  -5   8   5      916.56      917.44     49.40 o 
  -4   8   5     3359.79     3343.76     69.52 o 
  -3   8   5      288.67      304.36     37.93 o 
  -2   8   5       14.51       14.75     10.78 o 
  -1   8   5      108.12      119.71     22.05 o 
   0   8   5      163.75      242.77     40.14 o 
   1   8   5      333.15      332.85     26.55 o 
   2   8   5        8.79       -5.29     24.70 o 
   3   8   5        1.97        7.06     26.46 o 
   4   8   5     1208.69     1254.43     96.16 o 
  -9   9   5       55.25       24.70     22.94 o 
  -8   9   5       96.43      127.03     29.11 o 
  -7   9   5      653.20      569.87     44.11 o 
  -6   9   5      527.64      520.47     42.34 o 
  -5   9   5      108.08      128.80     23.82 o 
  -4   9   5       37.96       15.88     15.00 o 
  -3   9   5       36.26       34.94     13.98 o 
  -2   9   5      192.49      196.01     21.50 o 
  -1   9   5     2491.28     2410.53     63.27 o 
   0   9   5      283.82      318.16     26.55 o 
   1   9   5      350.84      375.64     50.28 o 
   2   9   5       23.22       15.00     30.88 o 
   3   9   5        0.02       60.87     37.93 o 
  -8  10   5       48.92       41.46     23.82 o 
  -7  10   5       64.88       27.35     22.05 o 
  -6  10   5      116.61      160.55     28.23 o 
  -5  10   5      203.86      195.84     29.99 o 
  -4  10   5      344.57      387.27     37.93 o 
  -3  10   5       88.88       99.86     19.23 o 
  -2  10   5      574.62      595.32     34.42 o 
  -1  10   5      161.32      168.39     21.55 o 
   0  10   5       21.58       18.56     13.73 o 
   1  10   5       20.53       21.47     14.99 o 
   2  10   5       13.03       61.75     34.40 o 
  -6  11   5      178.43      141.15     30.88 o 
  -5  11   5       45.21       45.87     21.17 o 
  -4  11   5       13.00        9.70     17.64 o 
  -3  11   5       26.48       32.92     33.08 o 
  -2  11   5      382.78      479.60     33.91 o 
  -1  11   5      129.13      149.60     40.14 o 
   0  11   5      175.92      238.52     37.49 o 
  -3 -11   6      117.98      167.61     45.87 o 
  -2 -11   6      142.87      137.62     44.11 o 
  -1 -11   6       40.89       34.40     36.17 o 
   0 -11   6        5.80      -11.47     24.70 o 
   1 -11   6       78.09       87.33     32.64 o 
   2 -11   6      261.01      293.76     50.28 o 
   3 -11   6      105.21      149.08     41.46 o 
  -5 -10   6       23.76        0.56     15.88 o 
  -4 -10   6        4.33        9.84     15.00 o 
  -3 -10   6      289.40      288.47     51.17 o 
  -2 -10   6      563.18      670.44     67.04 o 
  -1 -10   6      149.07      142.03     38.81 o 
   0 -10   6        4.08       17.16     16.81 o 
   1 -10   6      355.56      336.10     49.40 o 
   2 -10   6        4.19       17.64     25.58 o 
   3 -10   6       36.43       -3.53     23.82 o 
   4 -10   6       21.94       17.64     28.23 o 
   5 -10   6       12.69      -11.53     18.59 o 
  -7  -9   6      181.43      202.58     41.90 o 
  -6  -9   6       56.11       59.42     20.24 o 
  -5  -9   6       14.52       26.82     15.99 o 
  -4  -9   6      470.64      491.47     32.64 o 
  -3  -9   6      820.25      758.66     66.16 o 
  -2  -9   6      202.84      157.02     37.93 o 
  -1  -9   6       44.29       30.88     29.11 o 
   0  -9   6      293.53      300.82     44.11 o 
   1  -9   6      840.68      868.04     67.93 o 
   2  -9   6      697.66      684.56     61.75 o 
   3  -9   6       32.98        6.18     26.46 o 
   4  -9   6       48.41       15.00     29.99 o 
   5  -9   6        0.39      -20.29     29.11 o 
   6  -9   6      111.44      156.14     38.81 o 
  -8  -8   6     1267.10     1290.60     70.57 o 
  -7  -8   6      227.93      320.57     30.73 o 
  -6  -8   6      284.08      338.27     35.29 o 
  -5  -8   6       91.01      135.31     20.55 o 
  -4  -8   6      279.65      338.05     27.52 o 
  -3  -8   6     1517.20     1499.22     49.45 o 
  -2  -8   6       35.32       18.53     23.82 o 
  -1  -8   6        8.11       -2.65     22.94 o 
   0  -8   6     1496.05     1501.43     81.16 o 
   1  -8   6      136.65      172.02     37.05 o 
   2  -8   6       32.85       61.75     29.11 o 
   3  -8   6       12.00       -7.94     22.94 o 
   4  -8   6      196.21      122.62     37.93 o 
   5  -8   6      360.70      337.87     54.69 o 
   6  -8   6       26.33       54.69     31.76 o 
  -8  -7   6       66.45       39.70     24.70 o 
  -7  -7   6       50.19       49.39     18.11 o 
  -6  -7   6       33.29       24.52     14.68 o 
  -5  -7   6     1150.52     1166.21     44.46 o 
  -4  -7   6     1726.52     1796.27     66.60 o 
  -3  -7   6      799.11      807.40     35.89 o 
  -2  -7   6      309.63      321.99     42.34 o 
  -1  -7   6      390.62      409.73     33.96 o 
   0  -7   6     1926.68     1873.70     87.33 o 
   1  -7   6      755.86      793.06     59.10 o 
   2  -7   6       55.27       31.76     22.94 o 
   3  -7   6       81.18       83.81     31.76 o 
   4  -7   6      394.86      411.09     54.69 o 
   5  -7   6      120.27      117.17     25.21 o 
   6  -7   6       50.53       71.78     25.59 o 
   7  -7   6       73.59       63.52     33.52 o 
  -9  -6   6     1891.71     1946.92     85.57 o 
  -8  -6   6      352.19      411.97     43.23 o 
  -7  -6   6     1136.11     1055.25     43.01 o 
  -6  -6   6      972.38      920.84     40.06 o 
  -5  -6   6       27.86       46.68     14.36 o 
  -4  -6   6     3697.66     3586.52     71.78 o 
  -3  -6   6       11.97       -5.98     11.47 o 
  -2  -6   6      241.76      226.71     19.58 o 
  -1  -6   6     4530.19     4349.92    129.68 o 
   0  -6   6      640.15      684.56     53.81 o 
   1  -6   6      278.66      286.70     40.58 o 
   2  -6   6        1.55        0.88     19.41 o 
   3  -6   6      175.37      160.55     34.40 o 
   4  -6   6     1553.48     1522.61     87.33 o 
   5  -6   6      271.38      275.32     30.52 o 
   6  -6   6       37.67       20.43     23.09 o 
   7  -6   6       18.33       16.76     31.76 o 
 -10  -5   6      870.90      851.28     63.52 o 
  -9  -5   6        0.10        7.06     22.05 o 
  -8  -5   6       80.63      129.68     28.23 o 
  -7  -5   6      149.70      155.13     19.70 o 
  -6  -5   6     2340.81     2315.56     58.71 o 
  -5  -5   6     3368.79     3305.78     67.80 o 
  -4  -5   6     1687.75     1637.93     45.66 o 
  -3  -5   6      559.53      563.12     26.59 o 
  -2  -5   6      412.65      397.89     22.18 o 
  -1  -5   6     3250.80     3135.19    104.09 o 
   0  -5   6     1425.66     1348.82     67.93 o 
   1  -5   6      378.27      344.92     41.46 o 
   2  -5   6      328.26      349.33     41.46 o 
   3  -5   6     1144.41     1231.49     74.98 o 
   4  -5   6       68.71       98.80     36.17 o 
   5  -5   6       60.99       21.13     20.98 o 
   6  -5   6       64.68       63.69     24.96 o 
   7  -5   6      490.20      630.74     58.22 o 
   8  -5   6      260.67      349.33     52.93 o 
 -10  -4   6     1197.97     1182.97     68.81 o 
  -9  -4   6      252.61      277.88     38.81 o 
  -8  -4   6      384.89      426.08     39.70 o 
  -7  -4   6     1986.37     1961.21     63.07 o 
  -6  -4   6       72.86       97.68     16.07 o 
  -5  -4   6      274.90      272.71     21.19 o 
  -4  -4   6      227.16      228.24     17.95 o 
  -3  -4   6      128.43      138.57     14.82 o 
  -2  -4   6    14208.11    14233.17    148.27 o 
  -1  -4   6     2843.91     2747.04     93.51 o 
   0  -4   6      304.51      326.40     36.17 o 
   1  -4   6        1.54       24.70     19.41 o 
   2  -4   6        9.19       32.64     22.05 o 
   4  -4   6      271.64      264.65     48.52 o 
   5  -4   6      149.30       89.79     53.90 o 
   6  -4   6       60.02       30.94     49.50 o 
   7  -4   6       62.72       26.46     33.52 o 
   8  -4   6       13.64       -2.65     33.52 o 
 -11  -3   6      617.96      573.40     54.69 o 
 -10  -3   6      360.15      352.86     42.34 o 
  -9  -3   6     1003.31     1070.06     60.87 o 
  -8  -3   6     1085.46     1023.30     54.69 o 
  -7  -3   6     4562.54     4528.12    109.39 o 
  -6  -3   6     2869.93     2787.71     59.16 o 
  -5  -3   6     1082.32      975.62     49.84 o 
  -4  -3   6     1651.31     1626.31     40.70 o 
  -3  -3   6     1783.88     1758.80     41.95 o 
  -2  -3   6     1375.84     1351.45     36.06 o 
  -1  -3   6       24.45       50.28     20.29 o 
   0  -3   6      313.41      362.57     37.93 o 
   3  -3   6       10.92       -3.39     26.91 o 
   5  -3   6      241.98      232.29     36.17 o 
   6  -3   6     1988.88     1927.96     73.22 o 
   7  -3   6      718.75      745.60     50.17 o 
   8  -3   6       40.89       -5.29     33.52 o 
 -11  -2   6      473.04      543.41     52.93 o 
 -10  -2   6      118.86      141.15     31.76 o 
  -9  -2   6      299.44      296.41     37.05 o 
  -8  -2   6     4015.62     4090.57    107.62 o 
  -7  -2   6       41.53       41.46     17.64 o 
  -6  -2   6      235.60      224.29     18.09 o 
  -5  -2   6       60.63       72.31      6.89 o 
  -4  -2   6      130.06      147.67     11.77 o 
  -3  -2   6    27191.99    26722.43    167.77 o 
  -2  -2   6     2948.66     2811.73     50.42 o 
   0  -2   6      121.81      114.23     78.51 o 
   1  -2   6        0.19       52.05     24.70 o 
   2  -2   6     4596.79     4717.78    139.38 o 
   3  -2   6      535.61      653.68     66.16 o 
   4  -2   6       39.21       45.10     18.37 o 
   5  -2   6      397.65      404.46     32.80 o 
   6  -2   6      280.90      310.66     63.52 o 
   7  -2   6       25.06       29.21     25.91 o 
   8  -2   6       50.30        4.41     31.76 o 
 -11  -1   6      735.48      749.83     59.10 o 
 -10  -1   6      977.58      939.50     59.10 o 
  -9  -1   6      472.94      459.60     41.46 o 
  -8  -1   6     2053.64     2165.70     76.75 o 
  -7  -1   6     2181.17     2146.58     87.77 o 
  -6  -1   6     2746.07     2647.27     38.03 o 
  -5  -1   6      352.44      374.46     14.00 o 
  -4  -1   6     4973.20     4984.63     50.78 o 
  -3  -1   6      377.48      388.17     32.65 o 
  -2  -1   6     1736.12     1685.27     26.89 o 
  -1  -1   6     1057.58     1161.80     60.87 o 
   0  -1   6      723.15      707.49     52.05 o 
   1  -1   6     9405.73     9193.86    197.60 o 
   2  -1   6      155.53      169.37     44.99 o 
   3  -1   6     1136.22     1132.69     83.81 o 
   4  -1   6        4.67       -4.57     25.14 o 
   5  -1   6     1326.07     1474.27     54.50 o 
   6  -1   6      226.26      181.27     52.05 o 
   7  -1   6        0.02        5.09     23.38 o 
   8  -1   6        1.22       -3.53     29.11 o 
 -11   0   6       64.09       22.94     22.94 o 
 -10   0   6      290.45      335.22     39.70 o 
  -9   0   6     3248.46     3237.52     99.68 o 
  -8   0   6      206.87      217.89     29.11 o 
  -7   0   6     2073.52     2113.30     43.65 o 
  -6   0   6      197.14      204.87     13.55 o 
  -5   0   6      127.98      123.43      9.62 o 
  -4   0   6    21311.59    21528.25    143.55 o 
  -3   0   6     2982.73     2947.59     46.92 o 
  -2   0   6     1805.30     1787.12     28.05 o 
  -1   0   6     4709.07     4467.31     64.22 o 
   0   0   6       17.10       68.81     34.40 o 
   1   0   6     1616.45     1544.66     85.57 o 
   2   0   6      183.26      219.66     49.40 o 
   3   0   6      129.53      117.62     18.50 o 
   4   0   6     5176.82     5339.67     91.63 o 
   5   0   6     1441.79     1376.89     51.82 o 
   6   0   6       52.27       53.74     28.23 o 
   7   0   6      205.85      178.55     28.60 o 
   8   0   6       18.71       27.35     29.99 o 
 -11   1   6      214.21      225.83     37.05 o 
 -10   1   6      862.65      939.50     59.10 o 
  -9   1   6     1828.21     1876.35     75.87 o 
  -8   1   6      287.16      289.11     19.92 o 
  -7   1   6     6787.07     6641.48     84.13 o 
  -6   1   6       86.66      101.22     18.53 o 
  -5   1   6    11994.40    11956.00    138.09 o 
  -4   1   6      453.88      483.49     22.68 o 
  -3   1   6     4695.37     4594.49     49.44 o 
  -2   1   6      284.32      281.88     12.25 o 
  -1   1   6     4039.74     3991.06    151.73 o 
   0   1   6     9925.05     9515.84    212.60 o 
   1   1   6      723.02      740.13     67.93 o 
   2   1   6     1901.86     1951.36     46.39 o 
   3   1   6      892.82      910.33     35.87 o 
   4   1   6     1080.85     1156.97     58.22 o 
   5   1   6      170.65      146.12     29.11 o 
   6   1   6        6.71        8.36     18.42 o 
   7   1   6       47.38       79.39     34.40 o 
 -11   2   6       86.74       62.63     27.35 o 
 -10   2   6     2590.80     2588.25     92.63 o 
  -9   2   6     2911.58     2679.12     87.33 o 
  -8   2   6     1715.13     1773.34     45.07 o 
  -7   2   6      306.17      308.49     21.17 o 
  -6   2   6      254.86      259.05     19.41 o 
  -5   2   6     5357.36     5339.42     57.91 o 
  -4   2   6      476.42      482.73     17.06 o 
  -3   2   6     6776.55     6748.38    108.09 o 
  -2   2   6     8139.38     7923.53     68.91 o 
  -1   2   6     1051.40      978.39     32.43 o 
   0   2   6     1818.31     1861.50     45.58 o 
   1   2   6      534.29      542.53     64.40 o 
   2   2   6        9.21        6.50      9.36 o 
   3   2   6     5306.90     5099.50    104.98 o 
   4   2   6     1389.04     1231.49     88.22 o 
   5   2   6      315.97      368.74     54.69 o 
   6   2   6        7.20       22.05     29.11 o 
   7   2   6        0.99       52.05     29.11 o 
 -11   3   6      556.14      554.00     49.40 o 
 -10   3   6      512.65      527.53     45.87 o 
  -9   3   6        2.56       16.72     13.31 o 
  -8   3   6     5736.70     5596.67     83.52 o 
  -7   3   6      471.38      467.08     23.05 o 
  -6   3   6     6010.31     5858.83     79.84 o 
  -5   3   6     1775.65     1784.09     36.74 o 
  -4   3   6     3800.52     3875.16     58.39 o 
  -3   3   6     1152.35     1123.36     22.75 o 
  -2   3   6     5293.12     5270.66     52.09 o 
  -1   3   6     3853.04     3759.68     65.19 o 
   0   3   6     2180.09     2138.10     50.16 o 
   1   3   6     1458.95     1460.85     87.33 o 
   2   3   6     2687.15     2451.52    110.27 o 
   3   3   6      430.19      470.19     59.10 o 
   4   3   6        1.11       23.82     30.88 o 
   5   3   6      104.59      142.03     38.81 o 
   6   3   6       23.08       63.52     30.88 o 
   7   3   6      524.64      516.06     61.75 o 
 -11   4   6      374.76      324.28     28.88 o 
 -10   4   6      170.27      132.84     20.09 o 
  -9   4   6     3252.47     3217.88     67.00 o 
  -8   4   6      403.71      395.01     24.93 o 
  -7   4   6        3.01        9.42      9.65 o 
  -6   4   6     1721.16     1776.29     40.49 o 
  -5   4   6       40.25       54.02     11.47 o 
  -4   4   6     2041.14     2051.71     32.79 o 
  -3   4   6     3734.88     3633.90     62.96 o 
  -2   4   6     1431.94     1361.95     38.87 o 
  -1   4   6      301.93      280.95     19.64 o 
   0   4   6      129.32      127.55     16.76 o 
   1   4   6      134.86      123.50     35.29 o 
   2   4   6     8069.03     7813.28    209.07 o 
   3   4   6      236.97      529.30     60.87 o 
   4   4   6      574.84      500.18     59.10 o 
   5   4   6       13.96       39.70     31.76 o 
   6   4   6      175.13      206.43     46.75 o 
 -11   5   6       13.26       12.35     16.22 o 
 -10   5   6       91.54      102.37     21.61 o 
  -9   5   6      479.02      474.14     29.00 o 
  -8   5   6      404.20      408.28     32.64 o 
  -7   5   6     1452.24     1362.09     39.52 o 
  -6   5   6     1867.97     1824.50     41.90 o 
  -5   5   6     3096.54     3088.44     79.39 o 
  -4   5   6     3135.71     3034.81     58.24 o 
  -3   5   6     1758.93     1756.24     44.46 o 
  -2   5   6      626.63      598.02     27.38 o 
  -1   5   6      634.00      652.01     28.99 o 
   0   5   6     1050.07      989.19     36.73 o 
   1   5   6     3171.67     3120.49    131.88 o 
   2   5   6       17.71       16.76     30.88 o 
   3   5   6       96.29      101.45     37.05 o 
   4   5   6       36.74       44.11     29.99 o 
   5   5   6      302.39      398.74     57.34 o 
   6   5   6      722.10      721.61     74.10 o 
 -10   6   6     1320.59     1377.13     59.99 o 
  -9   6   6      104.69      118.47     23.38 o 
  -8   6   6       60.57       42.34     19.41 o 
  -7   6   6        1.66       10.59     17.64 o 
  -6   6   6       10.92        8.82     15.00 o 
  -5   6   6      380.09      328.16     30.88 o 
  -4   6   6     3510.64     3475.34     82.04 o 
  -3   6   6      395.78      360.17     22.83 o 
  -2   6   6     4049.88     3857.11     71.97 o 
  -1   6   6      647.75      549.97     29.25 o 
   0   6   6       16.30       25.08     11.98 o 
   1   6   6     4732.00     4717.36    159.67 o 
   2   6   6      295.86      382.86     55.58 o 
   3   6   6      722.77      666.03     67.93 o 
   4   6   6      110.27      128.80     41.46 o 
   5   6   6       68.42      105.86     39.70 o 
 -10   7   6      282.60      281.41     39.70 o 
  -9   7   6      314.63      385.50     41.46 o 
  -8   7   6      485.14      433.14     40.58 o 
  -7   7   6     1290.00     1162.69     59.10 o 
  -6   7   6      924.68      996.84     51.17 o 
  -5   7   6      727.50      691.61     42.34 o 
  -4   7   6      201.32      232.35     20.34 o 
  -3   7   6      918.27      920.45     36.63 o 
  -2   7   6     1261.15     1249.97     68.37 o 
  -1   7   6       80.11       67.86     14.53 o 
   0   7   6     1268.21     1282.56     45.51 o 
   1   7   6        7.06       10.03     12.14 o 
   2   7   6      840.54      813.35     74.10 o 
   3   7   6       69.55       63.52     34.40 o 
   4   7   6       80.00       97.92     36.17 o 
  -9   8   6       16.71       31.76     22.94 o 
  -8   8   6      330.79      344.04     37.93 o 
  -7   8   6        0.01       13.23     17.64 o 
  -6   8   6      602.55      598.99     43.23 o 
  -5   8   6     1697.52     1781.96     68.81 o 
  -4   8   6       42.82       50.28     18.53 o 
  -3   8   6     1192.62     1240.05     44.54 o 
  -2   8   6        3.75       -7.22     11.08 o 
  -1   8   6      121.86      116.27     22.05 o 
   0   8   6     1078.82     1140.62     45.14 o 
   1   8   6       95.57       99.68     19.41 o 
   2   8   6      249.95      251.42     51.17 o 
   3   8   6      221.54      264.65     54.69 o 
  -8   9   6      318.96      439.31     43.23 o 
  -7   9   6       65.34       58.22     22.94 o 
  -6   9   6      147.94      110.27     25.58 o 
  -5   9   6        6.28       12.35     16.76 o 
  -4   9   6       49.09       70.57     19.41 o 
  -3   9   6      547.35      629.91     68.81 o 
  -2   9   6       51.10       59.45     16.29 o 
  -1   9   6     1087.42     1117.79     66.60 o 
   0   9   6      168.86      169.23     22.31 o 
   1   9   6      352.41      398.50     31.89 o 
   2   9   6       57.90       89.98     41.46 o 
  -7  10   6       36.85       62.63     22.94 o 
  -6  10   6      211.20      187.02     31.76 o 
  -5  10   6      103.61       82.92     22.94 o 
  -4  10   6      543.27      636.92     45.87 o 
  -3  10   6        1.41        6.18     13.71 o 
  -2  10   6       22.07       20.27     14.41 o 
  -1  10   6      108.97      121.19     21.10 o 
   0  10   6       21.55       21.31     14.91 o 
   1  10   6      277.71      305.97     52.93 o 
  -5  11   6      114.29      157.91     29.99 o 
  -4  11   6       86.41      130.56     28.23 o 
  -3  11   6        5.89        0.88     17.64 o 
  -2  11   6      284.21      299.87     28.99 o 
  -2 -11   7        0.65       13.23     33.52 o 
  -1 -11   7        0.79       25.36     24.70 o 
   0 -11   7       13.09        4.41     18.53 o 
   1 -11   7       27.75       32.64     29.11 o 
  -5 -10   7        0.38      -16.10     16.10 o 
  -4 -10   7       13.74        5.29     28.23 o 
  -3 -10   7      273.96      250.53     52.05 o 
  -2 -10   7      780.98      696.02     71.45 o 
  -1 -10   7       27.90       29.11     23.82 o 
   0 -10   7        9.18       11.47     22.94 o 
   1 -10   7       49.15       62.63     30.88 o 
   2 -10   7       45.72       61.75     33.52 o 
   3 -10   7       59.45       43.23     35.29 o 
  -6  -9   7      292.97      335.06     31.82 o 
  -5  -9   7      149.89      196.37     34.85 o 
  -4  -9   7      877.53      858.39     42.26 o 
  -3  -9   7       24.13       48.52     30.88 o 
  -2  -9   7       98.60       90.86     35.29 o 
  -1  -9   7        3.05       36.17     22.94 o 
   0  -9   7        6.02        7.06     22.94 o 
   1  -9   7      740.75      669.56     62.63 o 
   2  -9   7      154.92      178.20     43.23 o 
   3  -9   7        7.17        0.00     25.58 o 
   4  -9   7        0.67       16.76     30.88 o 
   5  -9   7       30.62       24.70     37.05 o 
  -7  -8   7      114.95      115.00     32.20 o 
  -6  -8   7       98.72       84.45     19.74 o 
  -5  -8   7        2.50      -10.80     21.17 o 
  -4  -8   7      646.19      694.34     69.69 o 
  -3  -8   7     1299.57     1190.46     47.48 o 
  -2  -8   7      111.23      114.19     22.68 o 
  -1  -8   7       52.35       64.40     29.11 o 
   0  -8   7      304.27      343.16     48.52 o 
   1  -8   7      115.04       93.51     33.52 o 
   2  -8   7      227.31      200.25     40.58 o 
   3  -8   7       19.33        3.53     25.58 o 
   4  -8   7      200.88      209.07     47.64 o 
   5  -8   7      396.34      438.43     65.28 o 
  -8  -7   7       53.79       35.29     25.58 o 
  -7  -7   7       76.13       54.32     18.11 o 
  -6  -7   7      265.12      256.93     26.42 o 
  -5  -7   7     1554.35     1718.98     54.40 o 
  -4  -7   7      231.25      313.30     26.59 o 
  -3  -7   7       67.31       62.25     16.43 o 
  -2  -7   7       27.18       29.99     21.17 o 
  -1  -7   7      136.31      160.55     34.40 o 
   0  -7   7      900.89      936.85     67.93 o 
   1  -7   7      194.55      230.24     39.70 o 
   2  -7   7      207.22      237.30     44.11 o 
   3  -7   7       65.69       57.34     30.88 o 
   4  -7   7       10.13        3.53     30.88 o 
   5  -7   7      149.17      129.10     33.96 o 
   6  -7   7        1.75      -10.02     25.58 o 
  -9  -6   7      441.41      521.36     52.05 o 
  -8  -6   7      861.10      834.52     54.69 o 
  -7  -6   7      169.72      170.93     26.46 o 
  -6  -6   7       49.92       43.81     15.83 o 
  -5  -6   7      677.34      729.24     35.54 o 
  -4  -6   7        2.43       -6.48     11.46 o 
  -3  -6   7       22.41       28.34     12.43 o 
  -2  -6   7      662.33      643.98     53.81 o 
  -1  -6   7     2830.21     2739.10    105.86 o 
   0  -6   7      266.34      250.53     40.58 o 
   1  -6   7       11.27       -0.88     20.29 o 
   2  -6   7       29.51       40.58     24.70 o 
   3  -6   7      918.13      971.26     74.10 o 
   4  -6   7      503.96      506.36     61.75 o 
   5  -6   7      168.73      185.18     28.88 o 
   6  -6   7       17.34       13.15     22.92 o 
 -10  -5   7       58.14       20.29     26.46 o 
  -9  -5   7       43.34       36.17     25.58 o 
  -8  -5   7       19.02       40.58     21.17 o 
  -7  -5   7       74.07       72.52     17.58 o 
  -6  -5   7     2877.99     2878.42     67.61 o 
  -5  -5   7     1822.93     1842.41     52.34 o 
  -4  -5   7     2953.02     2841.12     61.65 o 
  -3  -5   7       51.94       38.38     11.89 o 
  -2  -5   7        0.25       11.29      9.11 o 
  -1  -5   7     2201.29     2140.12     89.98 o 
   0  -5   7      989.15      933.32     61.75 o 
   1  -5   7      529.14      508.12     50.28 o 
   2  -5   7      305.86      342.28     46.75 o 
   3  -5   7      230.74      271.70     47.64 o 
   4  -5   7      227.48      237.30     51.17 o 
   5  -5   7       25.11      -28.23     28.23 o 
   6  -5   7        0.10      -29.79     36.17 o 
   7  -5   7      202.23      248.77     46.75 o 
 -10  -4   7      122.07      152.61     33.52 o 
  -9  -4   7     1807.81     1811.07     79.39 o 
  -8  -4   7      439.58      402.26     40.58 o 
  -7  -4   7      847.03      941.26     52.05 o 
  -6  -4   7      631.20      644.43     32.78 o 
  -5  -4   7        0.68       -0.18     11.91 o 
  -4  -4   7      169.39      163.52     20.73 o 
  -3  -4   7      709.86      717.30     40.14 o 
  -2  -4   7     3510.64     3470.97    100.57 o 
  -1  -4   7      429.70      392.56     43.23 o 
   0  -4   7      354.77      389.91     44.11 o 
   1  -4   7      557.34      640.45     53.81 o 
   4  -4   7      121.75       56.24     70.13 o 
   5  -4   7        1.27       -5.71     20.72 o 
   6  -4   7      319.41      348.88     38.46 o 
   7  -4   7       33.84       46.75     34.40 o 
 -10  -3   7      354.67      344.92     44.11 o 
  -9  -3   7       83.34      125.27     29.99 o 
  -8  -3   7       52.67       44.11     20.29 o 
  -7  -3   7     5378.21     5302.66    119.97 o 
  -6  -3   7     2171.40     2138.24     52.00 o 
  -5  -3   7     5403.30     5463.05     84.31 o 
  -4  -3   7     1060.22     1057.62     34.76 o 
  -3  -3   7      559.55      581.90     26.11 o 
  -2  -3   7     2063.42     2023.28     47.00 o 
  -1  -3   7      684.88      731.31     52.05 o 
   3  -3   7       70.08       19.41     53.37 o 
   4  -3   7      197.20      104.32     84.25 o 
   5  -3   7       19.43        0.47     18.93 o 
   6  -3   7      333.65      299.49     74.54 o 
   7  -3   7       99.90       54.02     29.47 o 
 -11  -2   7        1.83       26.46     26.46 o 
 -10  -2   7     1426.85     1265.02     68.81 o 
  -9  -2   7      105.17       80.28     22.05 o 
  -8  -2   7      701.58      647.50     44.11 o 
  -7  -2   7       13.64        7.06     15.88 o 
  -6  -2   7      502.81      558.42     27.00 o 
  -5  -2   7     1810.69     1880.84     46.34 o 
  -4  -2   7     4270.35     4214.23     47.45 o 
  -3  -2   7     3929.66     3948.37     49.53 o 
  -2  -2   7      727.57      696.03     27.89 o 
   1  -2   7     3250.74     3356.61    119.97 o 
   2  -2   7     1849.73     1687.57     90.86 o 
   3  -2   7        9.69       10.59     35.29 o 
   4  -2   7       57.53       74.16     22.80 o 
   5  -2   7     1081.82     1027.75     49.42 o 
   6  -2   7       55.32       15.88     35.29 o 
   7  -2   7        9.67        2.03     23.33 o 
 -11  -1   7     1572.62     1578.18     80.28 o 
 -10  -1   7       18.97       14.11     22.05 o 
  -9  -1   7       25.87       25.58     18.53 o 
  -8  -1   7     4083.52     4100.27    105.86 o 
  -7  -1   7     1618.29     1564.95     60.87 o 
  -6  -1   7     4423.67     4431.91     60.83 o 
  -5  -1   7      681.51      664.36     19.01 o 
  -4  -1   7     1662.22     1727.88     29.94 o 
  -3  -1   7      649.12      628.98     18.92 o 
  -2  -1   7      701.61      680.78     19.01 o 
  -1  -1   7     1093.45     1057.71     66.16 o 
   0  -1   7     6144.97     6095.71    161.44 o 
   1  -1   7     2771.68     2754.10    116.44 o 
   2  -1   7     1726.96     1637.29     99.68 o 
   3  -1   7      165.87      153.50     48.52 o 
   4  -1   7       96.83      120.11     35.73 o 
   5  -1   7      927.65     1015.88     85.57 o 
   6  -1   7      160.65      161.23     30.52 o 
   7  -1   7        9.84        3.96     25.58 o 
 -11   0   7     1153.06     1171.51     67.93 o 
 -10   0   7      125.67      103.21     26.46 o 
  -9   0   7      141.88      172.02     28.23 o 
  -8   0   7      756.44      730.04     28.19 o 
  -7   0   7     4390.17     4300.64     90.42 o 
  -6   0   7     2179.24     2157.76     41.92 o 
  -5   0   7     3939.81     4009.98     49.25 o 
  -4   0   7     3116.12     3005.56     40.86 o 
  -3   0   7     3737.95     3744.99     45.64 o 
  -2   0   7     1924.26     1928.50     32.09 o 
  -1   0   7      915.76      913.90    102.33 o 
   0   0   7      608.75      661.62     69.69 o 
   1   0   7       10.42        0.00     33.52 o 
   2   0   7      650.40      758.66     78.51 o 
   3   0   7      118.81      120.15     21.10 o 
   4   0   7     1759.65     1699.66     54.46 o 
   5   0   7        0.85      107.62     50.28 o 
   6   0   7       42.65       56.62     24.30 o 
   7   0   7        0.16       26.60     22.25 o 
 -11   1   7        0.18       29.99     24.70 o 
 -10   1   7       25.61       -2.65     21.17 o 
  -9   1   7     1038.18      978.83     68.81 o 
  -8   1   7      428.31      441.05     23.48 o 
  -7   1   7     2867.17     2842.28     52.63 o 
  -6   1   7     1727.91     1631.37     37.29 o 
  -5   1   7       11.32       13.37      6.52 o 
  -4   1   7       86.52       74.31     12.01 o 
  -3   1   7       46.33       50.63      7.33 o 
  -2   1   7     3304.08     3278.49     43.33 o 
  -1   1   7    12371.33    12144.41    196.72 o 
   0   1   7     4023.42     3824.16    142.03 o 
   1   1   7     3269.01     3200.47    136.73 o 
   2   1   7      197.98      154.38     48.52 o 
   3   1   7      128.55      110.53     19.66 o 
   4   1   7      615.64      608.59     36.48 o 
   5   1   7      122.39      145.56     49.40 o 
   6   1   7      436.77      366.98     59.99 o 
   7   1   7      216.71      256.71     50.28 o 
 -11   2   7        6.55        3.97     13.10 o 
 -10   2   7      282.92      283.23     24.59 o 
  -9   2   7      534.17      551.10     30.88 o 
  -8   2   7     2264.47     2142.82     49.72 o 
  -7   2   7      712.67      750.74     29.11 o 
  -6   2   7      717.41      718.93     25.57 o 
  -5   2   7      419.16      421.72     17.62 o 
  -4   2   7     3147.93     3078.31     58.54 o 
  -3   2   7      992.85      956.22     22.98 o 
  -2   2   7     2351.68     2301.82     35.22 o 
  -1   2   7     1289.58     1344.84     47.64 o 
   0   2   7      590.31      517.83     66.16 o 
   1   2   7      398.61      409.32     59.99 o 
   2   2   7       93.66      113.80     44.11 o 
   3   2   7     3404.55     3254.28    142.91 o 
   4   2   7       11.67       30.88     37.05 o 
   5   2   7      319.54      343.16     55.58 o 
   6   2   7        1.07       55.58     33.52 o 
 -11   3   7       14.39       17.36     15.56 o 
 -10   3   7      365.80      340.18     37.05 o 
  -9   3   7       47.16       51.28     14.57 o 
  -8   3   7     1379.08     1434.76     42.34 o 
  -7   3   7     3679.66     3546.36     61.75 o 
  -6   3   7      602.89      587.95     23.96 o 
  -5   3   7     1844.73     1938.94     39.52 o 
  -4   3   7       29.10       27.09      7.15 o 
  -3   3   7      453.16      460.16     16.24 o 
  -2   3   7     5192.02     5084.12    116.00 o 
  -1   3   7     3272.97     3269.93     67.49 o 
   0   3   7     3562.15     3496.85    146.88 o 
   1   3   7      446.09      486.07     63.52 o 
   2   3   7       87.93       75.87     42.34 o 
   3   3   7      573.94      612.22     65.28 o 
   4   3   7        9.93       50.28     34.40 o 
   5   3   7      467.50      564.58     62.63 o 
   6   3   7      197.63      241.71     49.40 o 
 -11   4   7      184.92      197.39     23.61 o 
 -10   4   7     1316.91     1280.97     45.48 o 
  -9   4   7     1312.03     1267.21     78.07 o 
  -8   4   7      702.14      713.30     30.87 o 
  -7   4   7      632.66      601.67     26.74 o 
  -6   4   7       89.62       82.31     21.61 o 
  -5   4   7     4031.71     4158.86     60.04 o 
  -4   4   7     1165.42     1208.30     37.83 o 
  -3   4   7     2562.42     2543.12     63.52 o 
  -2   4   7       24.15       32.01     10.62 o 
  -1   4   7     1016.09      951.12     36.08 o 
   0   4   7      312.73      316.76     23.75 o 
   1   4   7      250.61      278.76     52.05 o 
   2   4   7     2101.94     1867.53    104.98 o 
   3   4   7      379.39      373.15     57.34 o 
   4   4   7      601.84      554.00     64.40 o 
   5   4   7       92.31      117.33     37.93 o 
   6   4   7      212.77      209.07     45.87 o 
 -11   5   7       43.55       46.93     17.43 o 
 -10   5   7        0.02       11.09     14.57 o 
  -9   5   7      313.99      357.97     26.18 o 
  -8   5   7     1081.12     1027.45     37.02 o 
  -7   5   7      763.31      697.79     42.34 o 
  -6   5   7     2682.96     2687.94     79.39 o 
  -5   5   7       77.47       98.80     19.41 o 
  -4   5   7        2.87        6.42      9.19 o 
  -3   5   7     3295.43     3206.69     65.43 o 
  -2   5   7        1.42       -5.39      8.27 o 
  -1   5   7     6620.77     6610.08    101.74 o 
   0   5   7      816.13      775.81     48.08 o 
   1   5   7      427.98      395.21     55.58 o 
   2   5   7      185.28      170.26     42.34 o 
   3   5   7        7.26       59.99     35.29 o 
   4   5   7      270.39      266.41     51.17 o 
   5   5   7      403.94      383.74     59.99 o 
 -10   6   7      322.25      306.99     38.81 o 
  -9   6   7      312.14      353.75     38.81 o 
  -8   6   7       32.23       38.81     21.17 o 
  -7   6   7      136.54      124.38     25.58 o 
  -6   6   7     1048.16     1080.64     52.93 o 
  -5   6   7      294.74      318.46     30.88 o 
  -4   6   7     1281.68     1220.89     40.91 o 
  -3   6   7      597.70      648.72     31.95 o 
  -2   6   7      483.95      562.56     30.31 o 
  -1   6   7       30.31       30.34     24.26 o 
   0   6   7       62.91       73.24     16.21 o 
   1   6   7      372.87      364.33     56.46 o 
   2   6   7      109.68      104.09     38.81 o 
   3   6   7      788.23      790.41     75.87 o 
   4   6   7      290.70      257.59     52.93 o 
 -10   7   7        2.44       25.58     23.82 o 
  -9   7   7      193.54      203.78     33.52 o 
  -8   7   7       41.26       53.81     22.94 o 
  -7   7   7     2816.80     2850.25     91.74 o 
  -6   7   7       11.26       24.70     18.53 o 
  -5   7   7       34.93       20.29     15.88 o 
  -4   7   7      293.95      325.52     29.99 o 
  -3   7   7       12.99       38.11     13.21 o 
  -2   7   7     1485.11     1542.81     49.94 o 
  -1   7   7      897.86      823.34     38.33 o 
   0   7   7      147.75      131.40     18.97 o 
   1   7   7      242.86      268.18     51.17 o 
   2   7   7       29.12       52.05     33.52 o 
   3   7   7       76.51      112.92     41.46 o 
   4   7   7      560.72      673.09     74.10 o 
  -9   8   7       11.53        1.76     21.17 o 
  -8   8   7      117.10      169.37     31.76 o 
  -7   8   7      466.41      483.42     42.34 o 
  -6   8   7        1.12       -8.82     15.88 o 
  -5   8   7      185.04      130.56     24.70 o 
  -4   8   7      750.74      763.07     44.99 o 
  -3   8   7     2122.57     2180.79     92.19 o 
  -2   8   7      448.12      455.04     30.98 o 
  -1   8   7       61.81       97.48     18.70 o 
   0   8   7      161.38      190.11     39.26 o 
   1   8   7      151.88      152.61     44.99 o 
   2   8   7      257.76      307.87     58.22 o 
   3   8   7      104.97      164.08     45.87 o 
  -8   9   7      539.92      581.34     49.40 o 
  -7   9   7        2.83       -6.18     17.64 o 
  -6   9   7       41.99       29.11     18.53 o 
  -5   9   7        3.26        0.00     13.23 o 
  -4   9   7        0.92       -7.06     15.00 o 
  -3   9   7      349.91      343.59     56.46 o 
  -2   9   7      330.95      325.96     28.45 o 
  -1   9   7       97.66       81.09     32.20 o 
   0   9   7      415.27      447.04     32.91 o 
   1   9   7      100.16       91.74     44.11 o 
  -6  10   7       82.02       52.93     22.05 o 
  -5  10   7      299.51      291.11     35.29 o 
  -4  10   7      532.90      577.81     45.87 o 
  -3  10   7       29.69       12.35     18.53 o 
  -2  10   7        2.06       25.55     15.44 o 
  -1  10   7        4.53        9.70     45.87 o 
  -4 -10   8        4.86        7.06     31.76 o 
  -3 -10   8      277.94      298.42     36.30 o 
  -2 -10   8      127.48      209.95     44.11 o 
  -1 -10   8       70.24       42.34     29.99 o 
   0 -10   8       10.62        3.53     25.58 o 
   1 -10   8        7.73        0.88     26.46 o 
   2 -10   8       67.32       69.69     37.05 o 
  -6  -9   8      216.07      249.49     29.53 o 
  -5  -9   8        6.71        4.10     16.43 o 
  -4  -9   8      194.63      196.65     26.24 o 
  -3  -9   8       99.82      143.79     36.17 o 
  -2  -9   8        8.35       -1.76     22.94 o 
  -1  -9   8      101.74      100.57     35.29 o 
   0  -9   8       55.95       40.58     28.23 o 
   1  -9   8      567.38      604.28     66.16 o 
   2  -9   8      111.07      167.61     44.11 o 
   3  -9   8       19.69       18.53     30.88 o 
   4  -9   8        8.03       -8.82     34.40 o 
  -7  -8   8      712.06      682.95     42.07 o 
  -6  -8   8       18.48        7.59     15.83 o 
  -5  -8   8        0.37       -2.74     13.49 o 
  -4  -8   8      921.74      855.37     36.30 o 
  -3  -8   8      374.91      422.55     49.40 o 
  -2  -8   8      401.03      438.43     52.93 o 
  -1  -8   8       46.38       39.70     27.35 o 
   0  -8   8        5.62        5.29     21.17 o 
   1  -8   8       11.24      -22.94     22.94 o 
   2  -8   8       20.33       40.58     31.76 o 
   3  -8   8        0.00      -25.58     25.58 o 
   4  -8   8      170.08      184.37     52.05 o 
  -8  -7   8      115.02       97.04     30.88 o 
  -7  -7   8      625.19      665.06     39.40 o 
  -6  -7   8       66.81       66.52     18.11 o 
  -5  -7   8     1013.42     1093.24     38.66 o 
  -4  -7   8      250.88      279.81     25.85 o 
  -3  -7   8        9.43       14.16     14.56 o 
  -2  -7   8      296.11      356.39     48.52 o 
  -1  -7   8      492.35      441.08     54.69 o 
   0  -7   8     1721.18     1592.30     92.63 o 
   1  -7   8      531.19      519.59     59.99 o 
   2  -7   8       85.21       92.63     37.05 o 
   3  -7   8      121.53      101.45     41.46 o 
   4  -7   8       11.40        2.65     35.29 o 
   5  -7   8       16.96       31.00     41.02 o 
  -9  -6   8      552.63      533.71     52.05 o 
  -8  -6   8      972.54      972.14     61.75 o 
  -7  -6   8       15.56       30.13     15.49 o 
  -6  -6   8       34.63       31.86     13.08 o 
  -5  -6   8      256.60      241.15     24.16 o 
  -4  -6   8      929.68      922.54     39.84 o 
  -3  -6   8     1381.27     1442.26     48.70 o 
  -2  -6   8      387.82      447.25     50.28 o 
  -1  -6   8      380.73      414.61     52.05 o 
   0  -6   8        3.01       -5.29     22.05 o 
   1  -6   8       36.24       14.11     25.58 o 
   2  -6   8       17.19       -6.18     25.58 o 
   3  -6   8      395.57      383.74     56.46 o 
   4  -6   8      377.72      452.55     66.16 o 
   5  -6   8        1.03      -32.64     32.64 o 
   6  -6   8        3.62        2.72     26.98 o 
  -9  -5   8      132.75      142.03     30.88 o 
  -8  -5   8      631.10      638.68     48.52 o 
  -7  -5   8      319.92      396.97     39.70 o 
  -6  -5   8     1518.23     1590.01     50.87 o 
  -5  -5   8      735.74      769.35     35.60 o 
  -4  -5   8     1000.18     1051.45     40.47 o 
  -3  -5   8        1.85        3.16     10.77 o 
  -2  -5   8     1441.77     1422.92     79.39 o 
  -1  -5   8     1209.70     1138.87     73.22 o 
   0  -5   8     2644.95     2654.42    111.15 o 
   1  -5   8       10.00       33.52     28.23 o 
   2  -5   8      937.59      965.08     75.87 o 
   3  -5   8       35.75       44.11     37.93 o 
   4  -5   8       12.78       -9.70     32.64 o 
   5  -5   8      124.67      135.84     28.37 o 
   6  -5   8       20.52       -1.09     26.55 o 
 -10  -4   8      561.49      532.82     50.28 o 
  -9  -4   8     2904.55     2927.00    101.45 o 
  -8  -4   8        8.24       -2.65     16.76 o 
  -7  -4   8        8.84       21.17     15.88 o 
  -6  -4   8       68.44      113.95     18.83 o 
  -5  -4   8      132.91      134.18     18.65 o 
  -4  -4   8     3664.37     3496.88     69.68 o 
  -3  -4   8      133.86      165.88     18.57 o 
  -2  -4   8      356.78      367.86     42.34 o 
  -1  -4   8      636.96      726.90     58.22 o 
   0  -4   8      379.16      400.50     51.17 o 
   1  -4   8       17.11       44.11     29.11 o 
   3  -4   8      505.74      568.99     69.69 o 
   4  -4   8      262.44      158.62    150.41 o 
   5  -4   8       55.32       37.02     29.33 o 
   6  -4   8        8.75      -19.31     29.09 o 
 -10  -3   8      217.34      235.54     37.93 o 
  -9  -3   8      328.58      318.46     40.58 o 
  -8  -3   8      131.57      183.49     29.11 o 
  -7  -3   8      593.15      708.37     45.87 o 
  -6  -3   8     3194.94     3084.14     65.87 o 
  -5  -3   8     1016.48     1014.97     43.23 o 
  -4  -3   8      232.84      254.59     21.36 o 
  -3  -3   8     1941.60     1818.16     47.48 o 
  -2  -3   8      618.12      567.97     28.04 o 
  -1  -3   8     1617.65     1690.22     84.69 o 
   0  -3   8      398.06      287.11    161.44 o 
   2  -3   8       39.67       17.91     33.77 o 
   3  -3   8       14.01       20.89     35.80 o 
   4  -3   8       98.80       49.56     48.48 o 
   5  -3   8      272.19      370.08     59.55 o 
   6  -3   8      276.03      268.27     50.97 o 
 -11  -2   8      380.45      387.27     44.99 o 
 -10  -2   8     2638.60     2754.98    101.45 o 
  -9  -2   8       95.68       96.16     26.46 o 
  -8  -2   8      281.19      283.17     33.52 o 
  -7  -2   8      296.36      329.05     33.52 o 
  -6  -2   8       64.89       76.21     15.46 o 
  -5  -2   8     2043.23     2089.61     51.29 o 
  -4  -2   8     1763.02     1774.77     46.31 o 
  -3  -2   8     1489.52     1432.24     28.45 o 
  -2  -2   8     5438.54     5430.66     83.88 o 
  -1  -2   8       34.28       14.40     24.95 o 
   0  -2   8        6.88        9.89     24.75 o 
   2  -2   8      405.78      467.54     67.93 o 
   3  -2   8      763.76      839.82     87.33 o 
   4  -2   8       14.95       11.80     21.38 o 
   5  -2   8      126.67      143.71     29.36 o 
   6  -2   8      108.03      120.09     30.25 o 
 -11  -1   8      790.49      771.01     58.22 o 
 -10  -1   8      307.54      306.99     39.70 o 
  -9  -1   8     1774.08     1849.00     76.75 o 
  -8  -1   8       19.69       10.59     17.64 o 
  -7  -1   8     3477.09     3559.51     94.39 o 
  -6  -1   8     2694.41     2582.08     74.98 o 
  -5  -1   8      955.14      919.21     33.77 o 
  -4  -1   8      536.24      536.65     18.25 o 
  -3  -1   8      430.69      424.92     16.68 o 
  -2  -1   8     1514.58     1420.08     40.85 o 
  -1  -1   8       91.91       93.51     37.05 o 
   0  -1   8     2127.50     2233.63    109.39 o 
   1  -1   8      272.66      251.42     56.46 o 
   2  -1   8      681.26      689.85     76.75 o 
   3  -1   8      262.63      266.41     65.28 o 
   4  -1   8      815.03      903.42     46.64 o 
   5  -1   8     1541.82     1531.67     65.72 o 
   6  -1   8      387.40      382.50     39.27 o 
 -11   0   8      976.93     1021.54     65.28 o 
 -10   0   8       18.07       41.46     22.05 o 
  -9   0   8      429.47      438.43     38.81 o 
  -8   0   8      727.03      737.48     45.87 o 
  -7   0   8        1.64       -2.16      8.00 o 
  -6   0   8      591.34      584.35     23.09 o 
  -5   0   8     2681.37     2589.25     40.57 o 
  -4   0   8      972.23      967.21     33.56 o 
  -3   0   8    12888.07    12595.35    157.84 o 
  -2   0   8      461.92      460.69     18.02 o 
  -1   0   8      149.40      134.97     43.23 o 
   0   0   8     1700.17     1704.33    105.86 o 
   1   0   8      318.11      321.11     59.10 o 
   2   0   8     1431.60     1387.64     99.68 o 
   3   0   8        0.60      -15.43     24.26 o 
   4   0   8        7.06       -4.81     18.67 o 
   5   0   8       26.81       42.98     23.33 o 
   6   0   8        6.48      126.15     48.52 o 
 -11   1   8      128.77      135.85     30.88 o 
 -10   1   8      690.15      683.67     51.17 o 
  -9   1   8       10.11       18.08     15.44 o 
  -8   1   8     3134.63     3191.61     60.79 o 
  -7   1   8      593.30      614.89     45.43 o 
  -6   1   8      284.83      280.70     17.33 o 
  -5   1   8        4.38        0.15      5.19 o 
  -4   1   8     1124.46     1119.43     27.28 o 
  -3   1   8     1737.25     1719.65     33.14 o 
  -2   1   8      399.45      422.48     24.27 o 
  -1   1   8     1801.85     1789.20     48.76 o 
   0   1   8      220.02      211.72     59.10 o 
   1   1   8     1328.52     1298.54     97.92 o 
   2   1   8      334.01      352.86     64.40 o 
   3   1   8      193.69      169.37     58.22 o 
   4   1   8      702.48      661.62     81.16 o 
   5   1   8      228.90      179.96     54.69 o 
   6   1   8       56.30       59.10     39.70 o 
 -11   2   8      121.03       90.86     28.23 o 
 -10   2   8        2.22       20.06     14.31 o 
  -9   2   8     3094.97     3070.27     85.57 o 
  -8   2   8        2.77       -9.92      9.92 o 
  -7   2   8      332.08      352.09     32.64 o 
  -6   2   8     2234.85     2252.96     45.84 o 
  -5   2   8     2002.32     2003.43     37.63 o 
  -4   2   8     7735.98     7597.40     76.52 o 
  -3   2   8       22.63       23.54      7.06 o 
  -2   2   8       85.39       84.61     31.32 o 
  -1   2   8      153.51      151.67     35.73 o 
   0   2   8      139.23      208.19     57.34 o 
   1   2   8     2290.37     2242.45    121.74 o 
   2   2   8     1000.26     1086.82     90.86 o 
   3   2   8      100.11      129.68     49.40 o 
   4   2   8      435.19      408.44     62.63 o 
   5   2   8      280.97      325.52     57.34 o 
   6   2   8       49.64      100.57     39.70 o 
 -11   3   8       14.60       15.14     14.93 o 
 -10   3   8      139.52      156.95     21.51 o 
  -9   3   8     1492.45     1486.07     45.77 o 
  -8   3   8      360.92      341.77     23.39 o 
  -7   3   8        6.80       11.21      9.65 o 
  -6   3   8        0.32        6.58      8.82 o 
  -5   3   8     4883.33     4917.44    104.98 o 
  -4   3   8      642.94      639.08     31.32 o 
  -3   3   8      423.23      430.08     26.26 o 
  -2   3   8     3071.04     3010.76     64.80 o 
  -1   3   8     1079.89     1064.35     40.08 o 
   0   3   8     2179.94     1931.93    111.15 o 
   1   3   8      167.64      129.68     49.40 o 
   2   3   8      182.94      224.95     53.81 o 
   3   3   8      225.36      246.12     52.05 o 
   4   3   8      270.60      363.45     59.99 o 
   5   3   8       29.50       42.34     35.29 o 
 -11   4   8       29.05       15.86     16.18 o 
 -10   4   8     2366.13     2315.14     60.50 o 
  -9   4   8      273.02      268.62     23.70 o 
  -8   4   8       51.33       52.91     14.02 o 
  -7   4   8      201.52      216.06     23.82 o 
  -6   4   8      679.56      695.14     41.46 o 
  -5   4   8     5510.41     5509.96    112.03 o 
  -4   4   8      243.02      240.38     64.84 o 
  -3   4   8      119.48      125.77     17.19 o 
  -2   4   8      874.69      827.00     35.86 o 
  -1   4   8       78.44       85.61     16.97 o 
   0   4   8     1744.90     1722.65     54.09 o 
   1   4   8      774.01      774.54     74.98 o 
   2   4   8      465.01      467.54     63.52 o 
   3   4   8     1050.85     1004.78     85.57 o 
   4   4   8       67.13       97.92     39.70 o 
   5   4   8        0.11       25.58     29.99 o 
 -10   5   8     1118.97     1159.54     73.22 o 
  -9   5   8      397.93      389.91     39.70 o 
  -8   5   8       13.29       44.11     21.17 o 
  -7   5   8      244.13      217.89     29.11 o 
  -6   5   8     1787.69     1812.84     67.04 o 
  -5   5   8        8.58        5.29     15.00 o 
  -4   5   8      300.58      316.74     24.96 o 
  -3   5   8      437.37      450.11     28.55 o 
  -2   5   8     1196.13     1220.36     55.58 o 
  -1   5   8     1591.53     1455.09     49.01 o 
   0   5   8      249.11      277.23     25.99 o 
   1   5   8      376.79      369.62     57.34 o 
   2   5   8       83.87       59.10     37.05 o 
   3   5   8       83.82       98.80     41.46 o 
   4   5   8       76.17       67.04     37.05 o 
 -10   6   8        4.73       11.47     21.17 o 
  -9   6   8       87.56       93.51     26.46 o 
  -8   6   8       12.96       15.00     19.41 o 
  -7   6   8        1.57       33.52     20.29 o 
  -6   6   8     3626.65     3420.13     95.27 o 
  -5   6   8      345.38      286.70     31.76 o 
  -4   6   8       40.70       34.85     19.41 o 
  -3   6   8      633.59      618.47     32.14 o 
  -2   6   8       42.46       43.52     14.20 o 
  -1   6   8      149.53      187.12     44.99 o 
   0   6   8      631.73      613.42     35.39 o 
   1   6   8      337.17      329.93     56.46 o 
   2   6   8     1394.59     1401.75    100.57 o 
   3   6   8       31.91       44.99     35.29 o 
  -9   7   8        0.72        8.82     21.17 o 
  -8   7   8      428.58      422.55     42.34 o 
  -7   7   8      783.57      808.06     52.05 o 
  -6   7   8        0.78        2.65     17.64 o 
  -5   7   8      171.58      216.13     29.99 o 
  -4   7   8      115.94      112.03     23.82 o 
  -3   7   8      779.89      758.64     37.83 o 
  -2   7   8      738.84      787.13     39.33 o 
  -1   7   8      213.14      230.24     25.08 o 
   0   7   8       12.71       23.39     14.12 o 
   1   7   8      119.28      136.73     43.23 o 
   2   7   8       30.01       67.04     39.70 o 
  -8   8   8        4.13      -18.53     18.53 o 
  -7   8   8      289.64      359.04     39.70 o 
  -6   8   8       36.47       -2.65     16.76 o 
  -5   8   8       25.29       22.05     19.41 o 
  -4   8   8     1216.42     1271.19     60.87 o 
  -3   8   8      146.96      139.19     22.02 o 
  -2   8   8        4.47       26.64     14.68 o 
  -1   8   8      628.59      559.48     34.86 o 
   0   8   8       24.48       36.53     16.76 o 
   1   8   8     1241.84     1293.24    102.33 o 
  -7   9   8        8.82       -7.94     18.53 o 
  -6   9   8       95.97      101.45     26.46 o 
  -5   9   8       42.89       72.34     23.82 o 
  -4   9   8      311.74      347.57     37.05 o 
  -3   9   8      373.91      396.81     31.95 o 
  -2   9   8       10.34       12.09     24.26 o 
  -1   9   8        6.60       32.84     15.63 o 
   0   9   8      173.75      236.13     30.88 o 
  -4  10   8       23.33       22.94     20.29 o 
  -2 -10   9      206.62      191.43     45.87 o 
  -1 -10   9      100.71       82.04     37.93 o 
   0 -10   9        7.19        1.76     26.46 o 
  -5  -9   9        5.50       -1.91     14.36 o 
  -4  -9   9        3.48        0.88     23.82 o 
  -3  -9   9        0.39       10.59     26.46 o 
  -2  -9   9       78.93      119.09     36.17 o 
  -1  -9   9        1.66       -0.88     26.46 o 
   0  -9   9       90.06       82.04     37.05 o 
   1  -9   9       78.53       98.80     38.81 o 
   2  -9   9       31.99       52.93     37.05 o 
  -6  -8   9       94.17      113.78     22.04 o 
  -5  -8   9       43.35       53.87     18.96 o 
  -4  -8   9      325.54      339.34     31.30 o 
  -3  -8   9      614.91      626.33     63.52 o 
  -2  -8   9      346.13      369.62     54.69 o 
  -1  -8   9       55.05       25.58     30.88 o 
   0  -8   9        1.83        0.00     26.46 o 
   1  -8   9        8.76        1.76     26.46 o 
   2  -8   9      104.32      134.09     44.99 o 
   3  -8   9        4.63      -30.88     30.88 o 
  -7  -7   9      417.05      437.23     33.65 o 
  -6  -7   9        0.11       -6.81     13.40 o 
  -5  -7   9       11.27       25.43     21.17 o 
  -4  -7   9      331.07      309.09     29.99 o 
  -3  -7   9        6.65       20.29     26.46 o 
  -2  -7   9       31.38       43.23     30.88 o 
  -1  -7   9      441.93      448.14     58.22 o 
   0  -7   9      446.61      471.95     60.87 o 
   1  -7   9       84.73      103.21     37.93 o 
   2  -7   9        6.91        7.06     34.40 o 
   3  -7   9       13.11      -18.53     32.64 o 
   4  -7   9      155.47      107.62     44.99 o 
  -8  -6   9      472.09      515.18     48.52 o 
  -7  -6   9      104.59      105.86     28.23 o 
  -6  -6   9       64.13       80.77     18.65 o 
  -5  -6   9      503.08      519.89     36.17 o 
  -4  -6   9     1545.40     1483.45     63.52 o 
  -3  -6   9      478.53      520.47     55.58 o 
  -2  -6   9      191.08      176.43     38.81 o 
  -1  -6   9       77.76      153.50     40.58 o 
   0  -6   9       32.02       71.45     32.64 o 
   1  -6   9      869.99      778.95     73.22 o 
   2  -6   9       19.92       41.46     36.17 o 
   3  -6   9      175.36      125.27     50.28 o 
   4  -6   9      121.41      153.50     54.69 o 
   5  -6   9       46.30       10.57     61.31 o 
  -9  -5   9       61.50       19.41     24.70 o 
  -8  -5   9      562.51      561.05     50.28 o 
  -7  -5   9      160.25      154.38     27.35 o 
  -6  -5   9        6.98        8.60     12.89 o 
  -5  -5   9      525.18      511.05     31.76 o 
  -4  -5   9        4.64       23.35     14.16 o 
  -3  -5   9       54.89       56.16     15.09 o 
  -2  -5   9      360.75      374.04     51.17 o 
  -1  -5   9      750.10      679.26     60.87 o 
   0  -5   9      377.00      400.50     54.69 o 
   1  -5   9        5.03        0.88     30.88 o 
   2  -5   9        5.91      -17.64     33.52 o 
   3  -5   9       16.54       -4.41     38.81 o 
   4  -5   9      104.50       51.17     50.28 o 
   5  -5   9       52.80       40.55     39.26 o 
  -9  -4   9      338.71      413.73     46.75 o 
  -8  -4   9        0.04      -15.88     17.64 o 
  -7  -4   9      182.22      193.19     29.11 o 
  -6  -4   9        7.87       33.07     13.87 o 
  -5  -4   9     2023.46     2074.42     56.78 o 
  -4  -4   9       27.78       25.24     18.53 o 
  -3  -4   9     1708.76     1617.70     58.22 o 
  -2  -4   9      315.37      285.82     43.23 o 
  -1  -4   9      750.21      790.41     67.93 o 
   0  -4   9      589.94      592.81     64.40 o 
   1  -4   9        0.88       -2.65     28.23 o 
   2  -4   9      593.60      541.65     69.69 o 
   3  -4   9      437.35      476.37     72.34 o 
   4  -4   9      240.54      149.83     58.31 o 
   5  -4   9       20.86       16.93     25.02 o 
 -10  -3   9       70.93       86.45     29.11 o 
  -9  -3   9      615.98      689.85     52.05 o 
  -8  -3   9      167.87      186.14     29.99 o 
  -7  -3   9      434.60      423.44     37.93 o 
  -6  -3   9     2386.50     2340.99     73.22 o 
  -5  -3   9      680.54      692.60     33.42 o 
  -4  -3   9       90.18      115.13     17.30 o 
  -3  -3   9      477.22      461.44     27.41 o 
  -2  -3   9      270.60      361.69     47.64 o 
  -1  -3   9     2030.32     2259.21    106.74 o 
   0  -3   9        6.91       -1.21     28.64 o 
   1  -3   9       39.70       19.39     49.84 o 
   2  -3   9       18.82        3.46     35.95 o 
   3  -3   9        8.51       14.89     44.17 o 
   4  -3   9       65.21       11.37     45.68 o 
   5  -3   9      103.27       80.22     28.21 o 
 -10  -2   9      234.47      299.05     41.46 o 
  -9  -2   9       69.87       47.64     22.05 o 
  -8  -2   9      148.44      154.38     28.23 o 
  -7  -2   9      466.12      437.55     38.81 o 
  -6  -2   9     2737.88     2641.18     81.16 o 
  -5  -2   9      139.88      157.79     19.37 o 
  -4  -2   9      878.21      850.87     35.00 o 
  -3  -2   9     2136.19     2088.15     53.35 o 
  -1  -2   9      227.25      141.11    126.15 o 
   0  -2   9       64.29       28.92     54.69 o 
   1  -2   9      193.02      121.41     92.63 o 
   2  -2   9     1741.87     1761.67    116.44 o 
   3  -2   9      846.91      894.51     95.27 o 
   4  -2   9      156.90      184.05     29.73 o 
   5  -2   9       18.99        7.12     23.17 o 
 -10  -1   9       63.02       61.75     25.58 o 
  -9  -1   9      146.10      146.44     29.11 o 
  -8  -1   9      215.27      247.00     31.76 o 
  -7  -1   9     6399.91     6478.57    133.21 o 
  -6  -1   9      487.34      461.37     35.29 o 
  -5  -1   9       72.47       72.35     14.73 o 
  -4  -1   9        0.67       -0.03      5.73 o 
  -3  -1   9       47.30       45.95     12.35 o 
  -1  -1   9       40.91       51.17     37.05 o 
   0  -1   9      178.29      227.60     53.81 o 
   1  -1   9      331.19      397.85     66.16 o 
   2  -1   9       22.17       25.58     45.87 o 
   3  -1   9       67.72       65.28     55.58 o 
   4  -1   9       75.04      105.51     26.75 o 
   5  -1   9       10.66        2.88     21.84 o 
 -11   0   9      270.48      346.69     43.23 o 
 -10   0   9       24.09       54.69     22.94 o 
  -9   0   9        0.18       -4.41     17.64 o 
  -8   0   9      169.16      187.90     28.23 o 
  -7   0   9      732.41      752.48     44.99 o 
  -6   0   9       58.70       42.99      9.75 o 
  -5   0   9      151.02      157.32     12.88 o 
  -4   0   9     2452.06     2451.26     41.33 o 
  -3   0   9     3485.52     3551.86     51.19 o 
  -2   0   9      902.16      891.11     35.35 o 
  -1   0   9      663.22      701.32     80.28 o 
   0   0   9      262.46      339.63     68.81 o 
   1   0   9      851.59      858.34     95.27 o 
   2   0   9      800.46      704.84     84.69 o 
   3   0   9      494.89      530.28     37.63 o 
   4   0   9      128.93       95.27     55.58 o 
   5   0   9       64.15       70.57     49.40 o 
 -11   1   9       56.08       29.99     24.70 o 
 -10   1   9        7.88       -2.65     17.64 o 
  -9   1   9       71.31       77.63     24.70 o 
  -8   1   9     5616.91     5713.20    130.56 o 
  -7   1   9      148.82      149.37     15.82 o 
  -6   1   9       17.78       25.08      8.67 o 
  -5   1   9      189.07      187.31     28.14 o 
  -4   1   9        3.07       67.93     47.64 o 
  -3   1   9     1279.04     1267.15     30.35 o 
  -2   1   9        7.28       -7.22     29.55 o 
  -1   1   9       76.31       65.28     47.64 o 
   0   1   9     2372.08     2308.61    128.80 o 
   1   1   9      264.93      334.34     67.93 o 
   2   1   9       23.92        1.76     46.75 o 
   3   1   9      553.77      584.87     81.16 o 
   4   1   9       36.91       62.63     47.64 o 
   5   1   9      181.13      224.95     59.10 o 
 -11   2   9       92.24       76.75     27.35 o 
 -10   2   9       87.55       89.98     27.35 o 
  -9   2   9     1230.46     1222.64     41.67 o 
  -8   2   9      396.59      411.44     33.52 o 
  -7   2   9      671.14      699.18     35.73 o 
  -6   2   9       47.92       46.68     10.55 o 
  -5   2   9     1714.61     1787.65     39.91 o 
  -4   2   9     3659.76     3586.20     51.98 o 
  -3   2   9      156.36      148.75     18.22 o 
  -2   2   9       27.94       28.80     11.97 o 
  -1   2   9       13.85       20.04     13.53 o 
   0   2   9     1084.62     1105.34    100.57 o 
   1   2   9      210.10      257.59     63.52 o 
   2   2   9      320.34      314.05     67.04 o 
   3   2   9       55.17       95.27     47.64 o 
   4   2   9      391.37      421.67     67.93 o 
   5   2   9       67.28      114.68     43.23 o 
 -10   3   9       41.13       15.03     15.44 o 
  -9   3   9     1559.18     1703.91     73.22 o 
  -8   3   9       63.53       52.97     14.11 o 
  -7   3   9      202.93      198.30     18.09 o 
  -6   3   9     1462.48     1488.76     38.80 o 
  -5   3   9       24.29       36.17     15.88 o 
  -4   3   9     1473.52     1447.04     46.75 o 
  -3   3   9      640.11      555.59     59.10 o 
  -2   3   9      301.50      302.04     48.96 o 
  -1   3   9     5212.02     4895.84     92.25 o 
   0   3   9      887.76      941.26     92.63 o 
   1   3   9        1.16      -29.99     29.99 o 
   2   3   9      152.11      214.36     52.05 o 
   3   3   9       74.93      133.21     46.75 o 
   4   3   9      283.89      291.99     59.10 o 
 -10   4   9      743.17      759.45     37.29 o 
  -9   4   9       59.33       74.58     17.15 o 
  -8   4   9      107.01       96.16     23.82 o 
  -7   4   9        0.19        0.88     15.00 o 
  -6   4   9      584.01      662.50     42.34 o 
  -5   4   9      841.12      829.23     44.99 o 
  -4   4   9        5.85       14.02     12.11 o 
  -3   4   9        1.82       10.65     13.23 o 
  -2   4   9       68.66       99.33     18.07 o 
  -1   4   9      408.40      463.68     31.92 o 
   0   4   9      147.69       85.57     43.23 o 
   1   4   9      338.52      397.85     62.63 o 
   2   4   9       66.67      110.27     41.46 o 
   3   4   9      824.07      893.63     84.69 o 
   4   4   9       34.84       61.75     34.40 o 
 -10   5   9      219.00      266.41     37.05 o 
  -9   5   9       57.23       25.58     22.05 o 
  -8   5   9      110.17      101.45     25.58 o 
  -7   5   9     2534.83     2494.74     82.04 o 
  -6   5   9      320.11      372.27     36.17 o 
  -5   5   9      247.26      281.41     30.88 o 
  -4   5   9      139.27      137.37     42.78 o 
  -3   5   9       60.02       66.94     17.20 o 
  -2   5   9     2778.43     2807.21     69.86 o 
  -1   5   9       66.64       78.57     48.52 o 
   0   5   9      139.99      119.09     44.99 o 
   1   5   9        1.29       22.05     32.64 o 
   2   5   9       16.90       55.58     36.17 o 
   3   5   9      499.81      585.75     71.45 o 
  -9   6   9       89.80       68.81     25.58 o 
  -8   6   9      239.53      290.23     36.17 o 
  -7   6   9      686.61      701.32     46.75 o 
  -6   6   9      316.79      331.69     35.29 o 
  -5   6   9        9.37       26.46     18.53 o 
  -4   6   9       71.48       68.81     21.17 o 
  -3   6   9     1265.42     1248.31     86.89 o 
  -2   6   9      283.55      343.47     28.99 o 
  -1   6   9       13.69       26.74     26.02 o 
   0   6   9      220.79      164.15     22.97 o 
   1   6   9      241.67      239.95     51.17 o 
   2   6   9      351.37      333.46     59.10 o 
  -9   7   9        0.44       -7.94     21.17 o 
  -8   7   9      804.48      835.40     56.46 o 
  -7   7   9      269.13      389.03     40.58 o 
  -6   7   9       13.88      -15.88     15.88 o 
  -5   7   9        0.26      -11.47     16.76 o 
  -4   7   9        1.46        4.41     16.76 o 
  -3   7   9     1810.45     1895.29     59.88 o 
  -2   7   9       40.28       61.17     17.48 o 
  -1   7   9       40.04       65.01     30.88 o 
   0   7   9       12.24        6.86     15.88 o 
   1   7   9      126.10      179.08     49.40 o 
  -8   8   9      163.16      131.44     30.88 o 
  -7   8   9       89.89       88.22     28.23 o 
  -6   8   9       10.98       -3.53     17.64 o 
  -5   8   9        1.70        0.88     17.64 o 
  -4   8   9      409.12      403.15     38.81 o 
  -3   8   9        2.72       14.15     22.94 o 
  -2   8   9       16.93       30.46     31.32 o 
  -1   8   9        2.66        4.41     26.46 o 
   0   8   9      103.37      173.34     24.58 o 
  -5   9   9       43.58       29.99     22.05 o 
  -4   9   9      491.85      535.47     44.99 o 
  -3   9   9        2.84       -0.88     17.64 o 
  -2   9   9        0.22        9.70     19.41 o 
  -3  -9  10        3.36       -7.06     27.35 o 
  -2  -9  10       54.54       46.75     35.29 o 
  -1  -9  10        0.94       -3.53     30.88 o 
   0  -9  10       15.23       -2.65     33.52 o 
  -5  -8  10       28.70       45.06     18.83 o 
  -4  -8  10      215.77      186.14     44.11 o 
  -3  -8  10      458.33      465.78     59.99 o 
  -2  -8  10        7.62       13.23     29.99 o 
  -1  -8  10       84.36       99.68     38.81 o 
   0  -8  10       77.32       56.46     34.40 o 
   1  -8  10      120.92       94.39     44.11 o 
   2  -8  10       47.35       51.17     41.46 o 
  -7  -7  10      330.18      364.33     42.34 o 
  -6  -7  10        2.41       20.34     16.70 o 
  -5  -7  10       90.11      100.28     36.61 o 
  -4  -7  10      191.69      230.08     27.97 o 
  -3  -7  10       87.54       69.69     35.29 o 
  -2  -7  10        4.74      -11.47     26.46 o 
  -1  -7  10        0.81       -6.18     29.11 o 
   0  -7  10      386.56      353.75     57.34 o 
   1  -7  10      248.33      329.05     59.99 o 
   2  -7  10        7.64      -26.46     32.64 o 
   3  -7  10       55.01       26.46     44.99 o 
  -8  -6  10       75.01      119.09     29.99 o 
  -7  -6  10       11.98       27.35     23.82 o 
  -6  -6  10      311.48      329.69     30.92 o 
  -5  -6  10      180.04      216.33     26.28 o 
  -4  -6  10     1082.08     1082.75     47.60 o 
  -3  -6  10      168.13      155.26     39.70 o 
  -2  -6  10       12.73        4.41     25.58 o 
  -1  -6  10       10.74       -9.70     23.82 o 
   0  -6  10       27.87       39.70     37.93 o 
   1  -6  10      106.85       78.51     39.70 o 
   2  -6  10       24.06       -4.41     36.17 o 
   3  -6  10      164.60      146.44     55.58 o 
  -8  -5  10      292.66      300.82     40.58 o 
  -7  -5  10       59.96       67.93     25.58 o 
  -6  -5  10      629.95      656.52     37.36 o 
  -5  -5  10      782.16      872.64     61.31 o 
  -4  -5  10      113.37      132.13     21.70 o 
  -3  -5  10        6.16        4.41     27.35 o 
  -2  -5  10       66.62       69.69     34.40 o 
  -1  -5  10      599.05      639.57     67.93 o 
   0  -5  10     1205.51     1108.87     84.69 o 
   1  -5  10       45.97       72.34     40.58 o 
   2  -5  10        4.78      -31.76     35.29 o 
   3  -5  10        2.77       -5.29     43.23 o 
   4  -5  10       71.19       42.34     52.05 o 
  -9  -4  10      294.63      281.41     38.81 o 
  -8  -4  10       22.62       39.70     22.05 o 
  -7  -4  10       60.60       85.57     23.82 o 
  -6  -4  10      276.96      336.96     54.25 o 
  -5  -4  10     1699.59     1749.57     98.36 o 
  -4  -4  10       15.25        6.81     13.87 o 
  -3  -4  10       77.37       62.63     32.64 o 
  -2  -4  10      164.80      142.91     41.46 o 
  -1  -4  10       17.85        6.18     32.64 o 
   0  -4  10      188.77      143.79     47.64 o 
   1  -4  10      212.44      204.66     53.81 o 
   2  -4  10      388.15      414.61     71.45 o 
   3  -4  10      240.84      157.10    146.00 o 
   4  -4  10       23.23      -20.76     40.39 o 
  -9  -3  10        3.40        3.53     19.41 o 
  -8  -3  10       49.34       47.64     22.94 o 
  -7  -3  10      681.01      689.85     47.64 o 
  -6  -3  10     1967.92     2046.27     58.92 o 
  -5  -3  10        4.17       -3.64     16.76 o 
  -4  -3  10        8.04        2.91     12.54 o 
  -3  -3  10      334.17      335.10     42.78 o 
  -2  -3  10     2006.55     1945.16    102.33 o 
   0  -3  10       39.81       46.77     54.25 o 
   1  -3  10        0.95        2.40     34.29 o 
   2  -3  10      218.47      185.48    124.38 o 
   3  -3  10      112.98       84.42     65.28 o 
   4  -3  10       26.12       40.77     24.87 o 
 -10  -2  10      545.17      588.40     51.17 o 
  -9  -2  10      479.41      502.83     44.99 o 
  -8  -2  10        0.46       -0.88     18.53 o 
  -7  -2  10        6.61        4.41     16.76 o 
  -6  -2  10     1336.00     1377.05     59.99 o 
  -5  -2  10        5.66       -2.71     11.26 o 
  -4  -2  10      528.20      526.38     30.30 o 
  -3  -2  10      223.98      255.06     42.34 o 
  -2  -2  10       53.91       59.14     36.13 o 
  -1  -2  10       58.18       57.73     61.31 o 
   0  -2  10      366.18      209.25    130.12 o 
   1  -2  10      394.10      366.98     73.22 o 
   2  -2  10      689.67      778.95     93.51 o 
   3  -2  10       35.87       -4.41     47.64 o 
   4  -2  10        0.85       -2.91     21.89 o 
 -10  -1  10        0.19       35.29     22.94 o 
  -9  -1  10       42.31       23.82     20.29 o 
  -8  -1  10      869.22      823.94     51.17 o 
  -7  -1  10      994.52     1075.35     54.69 o 
  -6  -1  10       78.39       60.87     20.29 o 
  -5  -1  10      246.84      259.23     24.40 o 
  -4  -1  10      153.90      150.78     19.09 o 
  -3  -1  10     1874.62     1914.23     54.02 o 
  -1  -1  10        9.08      -32.62     32.62 o 
   0  -1  10        3.58       -1.76     42.34 o 
   1  -1  10      405.26      462.25     81.16 o 
   2  -1  10        4.94      -39.70     42.34 o 
   3  -1  10       31.38       26.46     50.28 o 
   4  -1  10       22.35       -7.06     50.28 o 
 -10   0  10      540.87      577.81     48.52 o 
  -9   0  10      433.34      487.83     42.34 o 
  -8   0  10      143.30      210.84     30.88 o 
  -7   0  10      489.74      531.06     40.58 o 
  -6   0  10        9.18       17.64     15.00 o 
  -5   0  10        0.07        1.22      7.06 o 
  -4   0  10     1814.19     1870.17     54.06 o 
  -3   0  10      131.70      132.13     24.76 o 
  -2   0  10      347.73      367.86     65.28 o 
  -1   0  10      150.06      120.86     59.10 o 
   0   0  10       81.20       34.40     48.52 o 
   1   0  10     1706.47     1607.29    121.74 o 
   2   0  10        0.22      -42.34     42.34 o 
   3   0  10        0.29      -13.23     49.40 o 
   4   0  10       10.82       10.59     50.28 o 
 -10   1  10      103.87      103.21     27.35 o 
  -9   1  10     1163.99     1106.23     60.87 o 
  -8   1  10     1455.44     1527.90     65.28 o 
  -7   1  10        0.37       -9.56     11.03 o 
  -6   1  10      404.43      399.18     21.81 o 
  -5   1  10      518.52      534.41     22.56 o 
  -4   1  10      969.69      992.29     40.30 o 
  -3   1  10     1856.00     1861.71     53.94 o 
  -2   1  10      114.39      108.71     39.26 o 
  -1   1  10      335.92      456.96     74.10 o 
   0   1  10      874.31      783.36     97.04 o 
   1   1  10       34.72       33.52     55.58 o 
   2   1  10        3.96       44.11     50.28 o 
   3   1  10       69.82       39.70     50.28 o 
   4   1  10      307.93      411.09     74.98 o 
 -10   2  10      404.00      366.98     43.23 o 
  -9   2  10       72.63       85.57     26.46 o 
  -8   2  10        0.09        3.72     19.41 o 
  -7   2  10       18.00       14.00     11.53 o 
  -6   2  10       97.91      128.71     25.58 o 
  -5   2  10     3864.54     3988.24     93.51 o 
  -4   2  10      306.54      295.41     26.65 o 
  -3   2  10      991.65     1008.55     42.91 o 
  -2   2  10      102.85      104.77     19.82 o 
  -1   2  10        4.21       16.76     51.17 o 
   0   2  10     1428.37     1250.90    104.09 o 
   1   2  10       77.82       87.33     50.28 o 
   2   2  10       21.52       29.99     48.52 o 
   3   2  10       16.03       46.75     43.23 o 
   4   2  10       27.47       46.75     38.81 o 
 -10   3  10      476.52      481.64     33.52 o 
  -9   3  10      790.46      823.91     78.51 o 
  -8   3  10      136.05      127.91     25.58 o 
  -7   3  10        0.67        7.94     16.76 o 
  -6   3  10      281.82      275.23     29.99 o 
  -5   3  10      306.89      391.68     33.52 o 
  -4   3  10       22.04       18.39     14.07 o 
  -3   3  10        3.73        4.92     12.58 o 
  -2   3  10      102.76      122.14     20.41 o 
  -1   3  10     2015.78     2103.07    130.56 o 
   0   3  10       95.74       82.92     47.64 o 
   1   3  10       15.06       36.17     43.23 o 
   2   3  10        0.18       32.64     41.46 o 
   3   3  10       74.90       84.69     43.23 o 
 -10   4  10       21.32       18.53     22.05 o 
  -9   4  10       79.60      128.80     29.11 o 
  -8   4  10       41.33       25.58     20.29 o 
  -7   4  10      228.42      191.43     30.88 o 
  -6   4  10     3310.85     3246.34     91.74 o 
  -5   4  10      588.30      629.86     42.34 o 
  -4   4  10      290.13      311.98     37.93 o 
  -3   4  10        5.10       21.79     14.59 o 
  -2   4  10        0.05       -3.91     14.35 o 
  -1   4  10      206.08      198.40     25.60 o 
   0   4  10        0.52       20.29     33.52 o 
   1   4  10      102.14      123.50     49.40 o 
   2   4  10      263.12      285.82     60.87 o 
   3   4  10       92.11      123.50     45.87 o 
  -9   5  10      329.66      398.74     42.34 o 
  -8   5  10       15.60      -15.88     15.88 o 
  -7   5  10      434.01      390.80     38.81 o 
  -6   5  10      148.81      177.31     28.23 o 
  -5   5  10       84.89       89.10     22.94 o 
  -4   5  10        4.93       -3.53     14.11 o 
  -3   5  10      465.55      485.85     33.12 o 
  -2   5  10     1739.35     1694.16     63.96 o 
  -1   5  10        3.56       -7.23     14.56 o 
   0   5  10       31.91       46.75     37.93 o 
   1   5  10        2.88       -4.41     34.40 o 
   2   5  10      187.38      253.18     52.93 o 
  -9   6  10        6.05       13.23     22.05 o 
  -8   6  10        0.03        3.53     19.41 o 
  -7   6  10      662.33      666.03     48.52 o 
  -6   6  10      249.93      209.07     31.76 o 
  -5   6  10      719.41      746.31     49.40 o 
  -4   6  10      174.55      154.38     27.35 o 
  -3   6  10      116.70      127.44     22.02 o 
  -2   6  10      375.31      397.14     49.84 o 
  -1   6  10       56.10       56.91     38.81 o 
   0   6  10       66.51      132.32     44.99 o 
   1   6  10      289.56      354.63     64.40 o 
  -8   7  10      302.46      309.64     39.70 o 
  -7   7  10       16.77        0.88     19.41 o 
  -6   7  10       74.63       79.39     25.58 o 
  -5   7  10       16.98       36.17     22.05 o 
  -4   7  10      231.24      238.18     32.64 o 
  -3   7  10      400.80      430.66     33.61 o 
  -2   7  10       70.12       85.27     31.76 o 
  -1   7  10       74.37      102.62     38.81 o 
   0   7  10      135.85      216.13     51.17 o 
  -6   8  10      237.50      223.19     35.29 o 
  -5   8  10       80.77       57.34     25.58 o 
  -4   8  10      182.73      167.61     30.88 o 
  -3   8  10       28.93       19.41     21.17 o 
  -2   8  10        1.87       53.36     47.64 o 
  -4  -8  11      100.83      108.51     42.34 o 
  -3  -8  11      230.20      255.83     54.69 o 
  -2  -8  11       18.14       27.35     37.05 o 
  -1  -8  11       29.09       20.29     35.29 o 
  -6  -7  11        0.25       -4.98     17.17 o 
  -5  -7  11       19.39       12.85     18.22 o 
  -4  -7  11        7.83       -9.70     28.23 o 
  -3  -7  11      139.64      127.03     44.11 o 
  -2  -7  11       65.83      117.33     44.11 o 
  -1  -7  11       73.93       36.17     40.58 o 
   0  -7  11      206.96      233.77     56.46 o 
   1  -7  11       16.32       14.11     38.81 o 
  -7  -6  11       12.04       -0.88     22.94 o 
  -6  -6  11       37.35       40.58     18.70 o 
  -5  -6  11      279.46      289.04     29.36 o 
  -4  -6  11      506.69      551.35     65.28 o 
  -3  -6  11       63.48        4.41     30.88 o 
  -2  -6  11       79.41       60.87     38.81 o 
  -1  -6  11        3.75       11.47     34.40 o 
   0  -6  11       57.92       -9.70     35.29 o 
   1  -6  11       40.31       21.17     39.70 o 
   2  -6  11        0.26      -34.40     34.40 o 
  -8  -5  11      107.94      100.57     29.11 o 
  -7  -5  11        2.10        0.88     18.53 o 
  -6  -5  11      116.33      140.41     25.14 o 
  -5  -5  11        0.26        2.68     15.49 o 
  -4  -5  11       79.49       65.51     18.83 o 
  -3  -5  11       13.91        8.82     32.64 o 
  -2  -5  11       42.05       59.10     35.29 o 
  -1  -5  11      751.75      823.94     81.16 o 
   0  -5  11      132.48      127.91     47.64 o 
   1  -5  11       32.59       -4.41     34.40 o 
   2  -5  11        0.02       -5.29     44.99 o 
   3  -5  11       35.60       44.99     56.46 o 
  -8  -4  11       40.52      109.39     28.23 o 
  -7  -4  11      156.87      176.43     30.88 o 
  -6  -4  11      517.64      507.45     34.71 o 
  -5  -4  11     1046.31     1057.13     46.83 o 
  -4  -4  11      343.14      401.54     32.44 o 
  -3  -4  11       20.16       22.94     31.76 o 
  -2  -4  11      117.47      186.14     50.28 o 
  -1  -4  11       54.07       80.28     44.11 o 
   0  -4  11       44.32       10.59     42.34 o 
   1  -4  11       66.56       67.04     51.17 o 
   2  -4  11        9.84      -35.75     35.75 o 
   3  -4  11      112.47       35.62     52.06 o 
  -9  -3  11        6.20      -11.47     20.29 o 
  -8  -3  11      207.55      196.72     32.64 o 
  -7  -3  11      575.40      620.16     44.99 o 
  -6  -3  11       51.20       73.22     21.17 o 
  -5  -3  11      157.83      194.03     31.32 o 
  -4  -3  11        1.19        8.59     15.21 o 
  -3  -3  11       58.25       67.04     40.58 o 
  -2  -3  11     1133.53     1070.06     85.57 o 
  -1  -3  11      171.01       78.51     62.19 o 
   0  -3  11        2.11        9.42     41.54 o 
   1  -3  11       97.67       21.62     47.64 o 
   2  -3  11        8.49       14.46     47.65 o 
   3  -3  11      229.56      101.59    116.89 o 
  -9  -2  11       11.20       27.35     22.94 o 
  -8  -2  11       19.77       18.53     19.41 o 
  -7  -2  11      502.35      577.81     44.11 o 
  -6  -2  11      235.76      292.88     33.52 o 
  -5  -2  11      187.40      202.16     25.14 o 
  -4  -2  11       54.65       30.67     18.53 o 
  -3  -2  11     2319.21     2307.73    119.97 o 
  -2  -2  11        7.53       25.46     38.28 o 
  -1  -2  11        1.02       -9.26     39.30 o 
   0  -2  11        3.05      -39.75     40.34 o 
   1  -2  11       14.53      -35.29     42.01 o 
   2  -2  11      370.35      248.37    164.08 o 
   3  -2  11       47.88       26.74     54.02 o 
  -9  -1  11       93.96       69.69     25.58 o 
  -8  -1  11      922.68      977.43     56.46 o 
  -7  -1  11      289.62      361.69     37.05 o 
  -6  -1  11      265.28      293.76     33.52 o 
  -5  -1  11       62.96       59.34     17.51 o 
  -4  -1  11      325.49      322.19     27.78 o 
  -2  -1  11      126.75       94.97    111.59 o 
  -1  -1  11       89.50       74.73     63.07 o 
   0  -1  11      114.34       89.10     56.46 o 
   1  -1  11        0.23       17.64     52.93 o 
   2  -1  11      187.33      221.42     71.45 o 
   3  -1  11        2.72      -20.29     55.58 o 
 -10   0  11      125.00      157.02     33.52 o 
  -9   0  11      527.55      489.60     44.11 o 
  -8   0  11      444.74      552.23     44.11 o 
  -7   0  11      358.39      351.98     36.17 o 
  -6   0  11      308.20      329.93     32.64 o 
  -5   0  11        0.04      -12.45     12.45 o 
  -4   0  11     1652.02     1648.41     38.71 o 
  -3   0  11      222.59      192.83     47.74 o 
  -2   0  11        2.36       -7.06     50.28 o 
  -1   0  11       43.88       -7.94     53.81 o 
   0   0  11      261.23      207.31     65.28 o 
   1   0  11      538.93      506.36     89.98 o 
   2   0  11       41.48       35.29     52.93 o 
   3   0  11      121.40      224.07     64.40 o 
 -10   1  11       41.80       53.81     23.82 o 
  -9   1  11      693.02      753.36     52.05 o 
  -8   1  11      257.60      267.29     32.64 o 
  -7   1  11     1580.47     1577.30     64.40 o 
  -6   1  11        4.74        7.44     10.90 o 
  -5   1  11       33.94       21.44     10.19 o 
  -4   1  11     1308.66     1356.79     50.00 o 
  -3   1  11       12.19        2.98     17.20 o 
  -2   1  11      368.44      474.60     82.92 o 
  -1   1  11      285.95      245.24     72.34 o 
   0   1  11       89.00       59.10     62.63 o 
   1   1  11       52.96       52.05     52.05 o 
   2   1  11       12.87       10.59     52.05 o 
   3   1  11       20.65       -4.41     47.64 o 
  -9   2  11       32.32       62.63     23.82 o 
  -8   2  11      154.31      147.68     18.96 o 
  -7   2  11      195.36      214.36     27.35 o 
  -6   2  11      165.46      229.36     27.35 o 
  -5   2  11      973.48     1016.25     49.40 o 
  -4   2  11      295.91      318.76     30.43 o 
  -3   2  11      173.46      217.61     67.04 o 
  -2   2  11      115.32       92.01     20.66 o 
  -1   2  11       71.36       81.16     58.22 o 
   0   2  11      868.87      855.69     97.92 o 
   1   2  11       17.99       16.76     48.52 o 
   2   2  11       13.15       13.23     45.87 o 
  -9   3  11       63.44       95.27     26.46 o 
  -8   3  11     1032.70     1100.93     56.46 o 
  -7   3  11       16.53       32.64     18.53 o 
  -6   3  11       69.34       67.04     21.17 o 
  -5   3  11      312.60      333.46     33.52 o 
  -4   3  11       33.81       45.55     16.62 o 
  -3   3  11      130.52      123.84     22.57 o 
  -2   3  11      450.01      458.62     34.72 o 
  -1   3  11        7.03        0.88     47.64 o 
   0   3  11      107.12      168.49     55.58 o 
   1   3  11      122.54      142.91     53.81 o 
   2   3  11        0.11       25.58     42.34 o 
  -9   4  11      115.71      126.15     29.11 o 
  -8   4  11      376.39      458.72     40.58 o 
  -7   4  11      257.63      292.88     34.40 o 
  -6   4  11     1102.17     1124.75     57.34 o 
  -5   4  11       77.71       72.34     22.94 o 
  -4   4  11      292.45      288.47     32.64 o 
  -3   4  11      279.52      278.66     28.57 o 
  -2   4  11       98.41      106.28     25.58 o 
  -1   4  11      322.61      429.61     70.57 o 
   0   4  11       95.51      170.26     51.17 o 
   1   4  11        2.46       23.82     35.29 o 
  -8   5  11       32.85       -8.82     20.29 o 
  -7   5  11       22.00       42.34     22.05 o 
  -6   5  11        0.72       12.35     19.41 o 
  -5   5  11       12.05        3.53     19.41 o 
  -4   5  11      465.06      486.07     41.46 o 
  -3   5  11      578.18      636.31     40.58 o 
  -2   5  11      163.03      154.07     23.23 o 
  -1   5  11       58.79       87.33     40.58 o 
   0   5  11      161.60      188.78     49.40 o 
  -7   6  11      203.56      268.18     36.17 o 
  -6   6  11      106.62      136.73     29.11 o 
  -5   6  11       23.04       39.70     22.94 o 
  -4   6  11      185.62      222.30     32.64 o 
  -3   6  11       43.42       71.03     37.49 o 
  -2   6  11       13.14       35.54     25.14 o 
  -1   6  11      126.12      215.25     52.05 o 
  -6   7  11       80.34      104.98     29.11 o 
  -5   7  11      139.06      145.56     30.88 o 
  -4   7  11      236.74      209.07     34.40 o 
  -3   7  11      140.20      155.26     30.88 o 
  -3  -7  12       26.09      -25.58     25.58 o 
  -2  -7  12        0.37      -28.23     33.52 o 
  -5  -6  12      537.82      615.78     41.42 o 
  -4  -6  12      130.56      179.08     51.17 o 
  -3  -6  12       65.42       43.23     40.58 o 
  -2  -6  12       14.96       29.11     40.58 o 
  -1  -6  12        6.03      -17.64     38.81 o 
   0  -6  12      143.37      124.38     53.81 o 
  -6  -5  12       41.13       44.99     24.70 o 
  -5  -5  12        7.00       -6.47     16.68 o 
  -4  -5  12       12.88        6.18     35.29 o 
  -3  -5  12       17.82       63.52     41.46 o 
  -2  -5  12       46.15       26.46     42.34 o 
  -1  -5  12      101.64      107.62     50.28 o 
   0  -5  12       12.25      -39.70     39.70 o 
   1  -5  12       32.44       29.11     52.05 o 
  -7  -4  12        7.79       20.29     22.94 o 
  -6  -4  12      903.65      925.38     56.46 o 
  -5  -4  12      431.17      455.34     35.52 o 
  -4  -4  12      181.04      147.32     49.40 o 
  -3  -4  12       16.34       -3.53     36.17 o 
  -2  -4  12        9.45       22.05     41.46 o 
  -1  -4  12       76.25       30.88     47.64 o 
   0  -4  12       72.87      112.92     58.22 o 
   1  -4  12        4.45       38.81     53.81 o 
  -8  -3  12       39.08       28.23     23.82 o 
  -7  -3  12      119.14      121.74     28.23 o 
  -6  -3  12       77.00       97.04     25.58 o 
  -5  -3  12      145.72      170.03     25.25 o 
  -4  -3  12       93.32       75.87     44.99 o 
  -3  -3  12        6.17       -8.82     37.93 o 
  -2  -3  12      589.54      523.12     77.63 o 
  -1  -3  12      121.32      161.44     55.58 o 
   0  -3  12      121.74       38.14     44.54 o 
   1  -3  12       25.72      -26.25     46.61 o 
   2  -3  12       26.98      -27.04     50.10 o 
  -8  -2  12       15.84       33.52     22.94 o 
  -7  -2  12      449.16      426.96     41.46 o 
  -6  -2  12      454.99      447.25     40.58 o 
  -5  -2  12      371.54      372.60     31.65 o 
  -4  -2  12      181.58      175.55     53.81 o 
  -3  -2  12       27.91       29.11     44.99 o 
  -2  -2  12       70.74       20.42     44.15 o 
  -1  -2  12       50.28       49.88     49.96 o 
   0  -2  12       35.07      -33.67     46.05 o 
   1  -2  12      376.36      269.56    162.76 o 
   2  -2  12      187.11      150.28     89.10 o 
  -9  -1  12       12.75       16.76     22.94 o 
  -8  -1  12      700.30      727.78     51.17 o 
  -7  -1  12       38.91       32.64     21.17 o 
  -6  -1  12      229.94      264.65     32.64 o 
  -5  -1  12        1.36       -7.06     24.70 o 
  -4  -1  12       29.63       75.87     52.93 o 
  -2  -1  12      308.07      186.65    133.21 o 
  -1  -1  12      124.03       54.36     51.15 o 
   0  -1  12        8.98      -26.04     42.94 o 
   1  -1  12       47.10       65.28     66.16 o 
   2  -1  12        7.75        5.29     59.99 o 
  -9   0  12       65.82       46.75     23.82 o 
  -8   0  12      121.94      215.25     32.64 o 
  -7   0  12       46.75       38.81     22.05 o 
  -6   0  12      666.04      645.74     44.99 o 
  -5   0  12      215.40      201.46    102.77 o 
  -4   0  12        7.31      -36.78     43.59 o 
  -3   0  12       27.50      -43.00     43.00 o 
  -2   0  12       78.63       81.08     71.01 o 
  -1   0  12        0.33      -43.23     52.93 o 
   0   0  12      492.35      479.01     89.98 o 
   1   0  12      226.33      207.31     70.57 o 
   2   0  12       64.47       85.57     66.16 o 
  -9   1  12      202.50      174.67     32.64 o 
  -8   1  12      364.43      421.67     39.70 o 
  -7   1  12      115.01      103.21     26.46 o 
  -5   1  12       95.38      130.56     23.82 o 
  -4   1  12      125.59      115.56     36.60 o 
  -3   1  12      257.97      290.23     74.98 o 
  -2   1  12      605.46      598.10     93.51 o 
  -1   1  12      292.70      284.06     77.63 o 
   0   1  12        0.27       -2.65     55.58 o 
   1   1  12        8.57       13.23     48.52 o 
  -7   2  12      369.93      410.20     37.05 o 
  -6   2  12      265.84      233.77     29.11 o 
  -5   2  12      144.68      147.32     25.58 o 
  -4   2  12       92.49       99.03     37.05 o 
  -3   2  12        2.04       -7.13     27.35 o 
  -2   2  12       23.64       89.10     53.81 o 
  -1   2  12      363.13      456.96     82.92 o 
   0   2  12       81.87       69.69     54.69 o 
   1   2  12      199.51      158.79     58.22 o 
  -8   3  12      395.08      461.37     41.46 o 
  -7   3  12      307.18      356.39     37.05 o 
  -6   3  12       39.92       27.35     19.41 o 
  -5   3  12      110.23      142.91     26.46 o 
  -4   3  12      301.52      425.05     34.38 o 
  -3   3  12       90.04      150.60     24.95 o 
  -2   3  12      231.30      222.30     65.28 o 
  -1   3  12       32.72      -14.11     44.99 o 
   0   3  12       33.06       34.40     49.40 o 
  -8   4  12       77.43       82.92     26.46 o 
  -7   4  12      149.77      145.56     29.99 o 
  -6   4  12       28.07       40.58     22.05 o 
  -5   4  12      614.87      632.51     46.75 o 
  -4   4  12       44.68       94.39     25.58 o 
  -3   4  12       38.77       56.74     33.96 o 
  -2   4  12      563.98      548.79     40.14 o 
  -1   4  12       79.03      148.20     49.40 o 
  -7   5  12        0.14       -2.65     21.17 o 
  -6   5  12        1.43       -4.41     18.53 o 
  -5   5  12      274.62      328.16     37.93 o 
  -4   5  12        1.33       11.47     19.41 o 
  -3   5  12      130.87      151.30     24.04 o 
  -2   5  12       29.63       59.25     36.61 o 
  -4  -5  13      151.52      151.73     53.81 o 
  -3  -5  13       55.93        0.00     41.46 o 
  -2  -5  13       19.70        3.53     45.87 o 
  -6  -4  13       62.73       86.45     26.46 o 
  -5  -4  13       70.44       87.33     47.64 o 
  -4  -4  13      219.06      186.14     57.34 o 
  -3  -4  13       35.88      -39.70     39.70 o 
  -2  -4  13       51.46      -15.88     44.99 o 
  -1  -4  13      126.24       95.27     61.75 o 
  -6  -3  13       23.50       39.70     23.82 o 
  -5  -3  13      116.63      116.63     24.51 o 
  -4  -3  13       52.73      -13.23     44.11 o 
  -3  -3  13       91.89      134.97     57.34 o 
  -2  -3  13      171.81      153.50     63.52 o 
  -1  -3  13      153.46       80.28     65.28 o 
  -7  -2  13      182.95      191.43     33.52 o 
  -6  -2  13      186.68      263.77     36.17 o 
  -5  -2  13      205.87      195.44     29.99 o 
  -4  -2  13        2.60      -45.87     45.87 o 
  -3  -2  13        0.36      -12.35     49.40 o 
  -2  -2  13        2.25       20.42     46.48 o 
  -1  -2  13       61.09        3.50     51.96 o 
   0  -2  13        1.26      -46.39     48.69 o 
  -7  -1  13      147.47      181.72     32.64 o 
  -6  -1  13       33.19       35.29     21.17 o 
  -5  -1  13      404.18      399.62     38.81 o 
  -4  -1  13      223.76      185.25     72.34 o 
  -3  -1  13      214.90      168.82    134.53 o 
  -2  -1  13      266.08      164.94    112.92 o 
  -1  -1  13       13.27      -16.05     46.06 o 
   0  -1  13       31.67        0.49     54.93 o 
  -7   0  13      301.42      354.63     38.81 o 
  -6   0  13       55.75       55.58     22.94 o 
  -4   0  13       65.06       50.78     51.97 o 
  -3   0  13      186.63      128.80    108.95 o 
  -2   0  13        0.34      -46.85     46.85 o 
  -1   0  13       15.29      -10.59     53.81 o 
   0   0  13      180.84      174.67     76.75 o 
  -4   1  13      234.61      222.44     28.64 o 
  -3   1  13      431.24      465.78     91.74 o 
  -2   1  13       14.85      -30.88     54.69 o 
  -1   1  13        9.00      -13.23     57.34 o 
  -6   2  13       88.49       85.57     24.70 o 
  -5   2  13       17.70       -4.41     16.76 o 
  -4   2  13      146.39      143.36     31.32 o 
  -3   2  13        0.17       34.40     52.93 o 
  -2   2  13       19.86      114.68     59.99 o 
  -1   2  13       20.46       21.17     54.69 o 
  -6   3  13       64.02       74.98     24.70 o 
  -5   3  13       10.76       15.00     18.53 o 
  -4   3  13      531.39      571.64     44.99 o 
  -3   3  13        8.77       29.14     43.23 o 
  -2   3  13      108.87      133.21     59.99 o 
                                                 
